# Supplementary material for: Real-world osimertinib pretreatment experience in patients with epidermal growth factor receptor T790M mutation-positive locally advanced or metastatic non-small cell lung cancer
Source: PLoS One. 2024 May 16;19(5):e0303046. doi: 10.1371/journal.pone.0303046 (PMC11098304; doi:10.1371/journal.pone.0303046)
Supplement: S1 Data — (XLSX) [file pone.0303046.s011.xlsx]

## Sheet: Contents
Sheet name	Title	Analysis variables
T14_1_1	Summary of Subject Disposition	All
T14_1_2_a	Summary of Subject Demographics and Baseline Characteristics	Age, Gender, TNM Staging, Body Weight (kg), Body Height (cm), ECOG Performance Status
T14_1_2_b	Summary of Subject Demographics and Baseline Characteristics	Tumor Sites
T14_1_2_c	Summary of Subject Demographics and Baseline Characteristics	Comorbidity Burden
T14_2_1_a	Summary of Progression Free Survival Over Time (FAS Population)	Progression Free Survival
T14_2_1_b	Summary of Progression Free Survival Over Time (FAS Population)	Best Tumor Response
T14_2_2	Summary of Progression Free Survival at 12th and 18th Month (FAS Population)	All
T14_2_3	Summary of Overall Survival Over Time (FAS Population)	All
T14_2_4	Summary of Overall Survival at 18th and 24th Month (FAS Population)	All
T14_2_5	Summary of Time to AZD9291 Monotherapy Discontinuation (FAS Population)	All
T14_2_6	Summary of Last NSCLC Therapy and the Clinical Outcome Just Before the First Dose of AZD9291 (FAS Population)	All
T14_2_7	Summary of Rationale for the Use of AZD9291 over Other NSCLC Treatments At EAP Enrollment (FAS Population)	All
T14_2_8	Summary of Type of Test Performed for the Confirmation of Acquired EGFR T790M Mutation (FAS Population)	All
T14_2_9	Summary of Subsequent Systemic Treatment After Discontinuation of AZD9291 Monotherapy (FAS Population)	All
T14_2_10	Summary of Reasons that Investigators Prescribed Other NSCLC Therapy as an Add-on Therapy to the AZD9291 Monotherapy (FAS Population)	All

## Sheet: T14_1_1
Subject No.	Enrolled	Completed Study	Primary Withdraw Reason	Survival Status	FAS Population
T01-001	Yes	Yes		Death	FAS Population
T01-002	Yes	Yes		Death	FAS Population
T01-003	Yes	Yes		Death	FAS Population
T01-004	Yes	Yes		Death	FAS Population
T01-005	Yes	Yes		Death	FAS Population
T01-006	Yes	Yes		Death	FAS Population
T01-007	Yes	Yes		Death	FAS Population
T01-008	Yes	Yes		Death	FAS Population
T01-009	Yes	Yes		Death	FAS Population
T01-010	Yes	Yes		Death	FAS Population
T01-011	Yes	Yes		Death	FAS Population
T01-012	Yes	Yes		Death	FAS Population
T01-013	Yes	Yes		Death	FAS Population
T01-014	Yes	Yes		Death	FAS Population
T01-015	Yes	Yes		Death	FAS Population
T01-016	Yes	Yes		Death	FAS Population
T01-017	Yes	Yes		Death	FAS Population
T01-018	Yes	Yes		Death	FAS Population
T01-019	Yes	Yes		Death	FAS Population
T01-020	Yes	Yes		Death	FAS Population
T01-021	Yes	Yes		Death	FAS Population
T01-022	Yes	Yes		Death	FAS Population
T01-023	Yes	Yes		Death	FAS Population
T01-024	Yes	Yes		Death	FAS Population
T01-025	Yes	Yes		Death	FAS Population
T01-026	Yes	Yes		Death	FAS Population
T01-027	Yes	Yes		Death	FAS Population
T01-028	Yes	Yes		Death	FAS Population
T01-029	Yes	Yes		Death	FAS Population
T01-030	Yes	Yes		Death	FAS Population
T01-031	Yes	Yes		Death	FAS Population
T01-032	Yes	Yes		Death	FAS Population
T01-033	Yes	Yes		Death	FAS Population
T01-034	Yes	Yes		Death	FAS Population
T01-035	Yes	Yes		Death	FAS Population
T01-036	Yes	Yes		Death	FAS Population
T01-037	Yes	Yes		Death	FAS Population
T01-038	Yes	Yes		Death	FAS Population
T01-039	Yes	Yes		Death	FAS Population
T01-040	Yes	Yes		Death	FAS Population
T01-041	Yes	Yes		Death	FAS Population
T01-042	Yes	Yes		Death	FAS Population
T01-043	Yes	Yes		Death	FAS Population
T01-044	Yes	Yes		Death	FAS Population
T01-045	Yes	Yes		Death	FAS Population
T01-046	Yes	Yes		Death	FAS Population
T01-047	Yes	Yes		Death	FAS Population
T01-048	Yes	Yes		Death	FAS Population
T01-049	Yes	Yes		Alive	FAS Population
T01-050	Yes	Yes		Death	FAS Population
T01-051	Yes	Yes		Death	FAS Population
T01-052	Yes	Yes		Death	FAS Population
T01-053	Yes	Yes		Death	FAS Population
T01-054	Yes	Yes		Death	FAS Population
T01-055	Yes	Yes		Death	FAS Population
T01-056	Yes	Yes		Death	FAS Population
T01-057	Yes	Yes		Death	FAS Population
T01-058	Yes	Yes		Death	FAS Population
T01-059	Yes	Yes		Alive	FAS Population
T01-060	Yes	Yes		Alive	FAS Population
T01-061	Yes	Yes		Alive	FAS Population
T01-062	Yes	Yes		Death	FAS Population
T01-063	Yes	Yes		Alive	FAS Population
T01-064	Yes	Yes		Alive	FAS Population
T01-065	Yes	Yes		Unknown	FAS Population
T01-066	Yes	Yes		Death	FAS Population
T01-067	Yes	Yes		Death	FAS Population
T01-068	Yes	Yes		Death	FAS Population
T01-069	Yes	Yes		Death	FAS Population
T01-070	Yes	Yes		Death	FAS Population
T01-071	Yes	Yes		Alive	FAS Population
T01-072	Yes	Yes		Alive	FAS Population
T01-073	Yes	Yes		Alive	FAS Population
T01-074	Yes	Yes		Unknown	FAS Population
T01-075	Yes	Yes		Death	FAS Population
T01-076	Yes	Yes		Death	FAS Population
T01-077	Yes	Yes		Death	FAS Population
T01-078	Yes	Yes		Death	FAS Population
T01-079	Yes	Yes		Death	FAS Population
T01-080	Yes	Yes		Death	FAS Population
T01-081	Yes	Yes		Death	FAS Population
T01-082	Yes	Yes		Death	FAS Population
T01-083	Yes	Yes		Death	FAS Population
T01-084	Yes	Yes		Alive	FAS Population
T01-085	Yes	Yes		Alive	FAS Population
T01-086	Yes	Yes		Alive	FAS Population
T01-087	Yes	Yes		Alive	FAS Population
T01-088	Yes	Yes		Alive	FAS Population
T01-089	Yes	Yes		Alive	FAS Population
T01-090	Yes	Yes		Alive	FAS Population
T01-091	Yes	Yes		Alive	FAS Population
T01-092	Yes	Yes		Alive	FAS Population
T01-093	Yes	Yes		Alive	FAS Population
T01-094	Yes	Yes		Alive	FAS Population
T01-095	Yes	Yes		Alive	FAS Population
T01-096	Yes	Yes		Alive	FAS Population
T01-097	Yes	Yes		Alive	FAS Population
T01-098	Yes	Yes		Alive	FAS Population
T02-001	Yes	Yes		Death	FAS Population
T02-002	Yes	Yes		Death	FAS Population
T02-003	Yes	Yes		Death	FAS Population
T02-004	Yes	Yes		Death	FAS Population
T02-005	Yes	Yes		Death	FAS Population
T02-006	Yes	Yes		Death	FAS Population
T02-007	Yes	Yes		Death	FAS Population
T02-008	Yes	Yes		Death	FAS Population
T02-009	Yes	Yes		Death	FAS Population
T02-010	Yes	Yes		Death	FAS Population
T02-011	Yes	Yes		Death	FAS Population
T02-012	Yes	Yes		Death	FAS Population
T02-013	Yes	Yes		Death	FAS Population
T02-014	Yes	Yes		Death	FAS Population
T02-015	Yes	Yes		Death	FAS Population
T02-016	Yes	Yes		Death	FAS Population
T02-017	Yes	Yes		Death	FAS Population
T02-018	Yes	Yes		Death	FAS Population
T02-019	Yes	Yes		Death	FAS Population
T02-020	Yes	Yes		Death	FAS Population
T02-021	Yes	Yes		Death	FAS Population
T02-022	Yes	Yes		Death	FAS Population
T02-023	Yes	Yes		Death	FAS Population
T02-024	Yes	Yes		Unknown	FAS Population
T02-025	Yes	Yes		Unknown	FAS Population
T02-026	Yes	Yes		Unknown	FAS Population
T02-027	Yes	Yes		Unknown	FAS Population
T02-028	Yes	Yes		Unknown	FAS Population
T02-029	Yes	Yes		Unknown	FAS Population
T02-030	Yes	Yes		Unknown	FAS Population
T02-031	Yes	Yes		Unknown	FAS Population
T02-032	Yes	Yes		Death	FAS Population
T02-033	Yes	Yes		Death	FAS Population
T02-034	Yes	Yes		Alive	FAS Population
T02-035	Yes	Yes		Alive	FAS Population
T02-036	Yes	Yes		Alive	FAS Population
T02-037	Yes	Yes		Alive	FAS Population
T02-038	Yes	Yes		Alive	FAS Population
T02-039	Yes	Yes		Alive	FAS Population
T02-040	Yes	Yes		Alive	FAS Population
T02-041	Yes	Yes		Alive	FAS Population
T02-042	Yes	Yes		Alive	FAS Population
T02-043	Yes	Yes		Alive	FAS Population
T02-044	Yes	Yes		Alive	FAS Population
T02-045	Yes	Yes		Alive	FAS Population
T02-046	Yes	Yes		Alive	FAS Population
T02-047	Yes	Yes		Alive	FAS Population
T02-048	Yes	Yes		Alive	FAS Population
T02-049	Yes	Yes		Alive	FAS Population
T02-050	Yes	Yes		Alive	FAS Population
T02-051	Yes	Yes		Alive	FAS Population
T02-052	Yes	Yes		Alive	FAS Population
T02-053	Yes	Yes		Alive	FAS Population
T02-054	Yes	Yes		Alive	FAS Population
T02-055	Yes	Yes		Alive	FAS Population
T02-056	Yes	Yes		Alive	FAS Population
T02-057	Yes	Yes		Alive	FAS Population
T02-058	Yes	Yes		Alive	FAS Population
T02-059	Yes	Yes		Alive	FAS Population
T02-060	Yes	Yes		Alive	FAS Population
T02-061	Yes	Yes		Alive	FAS Population
T02-062	Yes	Yes		Alive	FAS Population
T02-063	Yes	Yes		Alive	FAS Population
T02-064	Yes	Yes		Alive	FAS Population
T02-065	Yes	Yes		Alive	FAS Population
T02-066	Yes	Yes		Alive	FAS Population
T02-067	Yes	Yes		Alive	FAS Population
T02-068	Yes	Yes		Alive	FAS Population
T02-069	Yes	Yes		Alive	FAS Population
T02-070	Yes	Yes		Alive	FAS Population
T02-071	Yes	Yes		Alive	FAS Population
T02-072	Yes	Yes		Alive	FAS Population
T02-073	Yes	Yes		Death	FAS Population
T02-074	Yes	Yes		Unknown	FAS Population
T02-075	Yes	Yes		Alive	FAS Population
T02-076	Yes	Yes		Alive	FAS Population
T02-077	Yes	Yes		Alive	FAS Population
T02-078	Yes	Yes		Death	FAS Population
T02-079	Yes	Yes		Death	FAS Population
T02-080	Yes	Yes		Death	FAS Population
T02-081	Yes	Yes		Unknown	FAS Population
T02-082	Yes	Yes		Unknown	FAS Population
T02-083	Yes	Yes		Unknown	FAS Population
T02-084	Yes	Yes		Death	FAS Population
T02-085	Yes	Yes		Unknown	FAS Population
T02-086	Yes	Yes		Unknown	FAS Population
T02-087	Yes	Yes		Death	FAS Population
T02-088	Yes	Yes		Death	FAS Population
T02-089	Yes	Yes		Death	FAS Population
T02-090	Yes	Yes		Death	FAS Population
T03-001	Yes	Yes		Death	FAS Population
T03-002	Yes	Yes		Death	FAS Population
T03-003	Yes	Yes		Death	FAS Population
T03-004	Yes	Yes		Death	FAS Population
T03-005	Yes	Yes		Death	FAS Population
T03-006	Yes	Yes		Death	FAS Population
T03-007	Yes	Yes		Death	FAS Population
T03-008	Yes	Yes		Death	FAS Population
T03-009	Yes	Yes		Death	FAS Population
T03-010	Yes	Yes		Death	FAS Population
T03-011	Yes	Yes		Death	FAS Population
T03-012	Yes	Yes		Death	FAS Population
T03-013	Yes	Yes		Death	FAS Population
T03-014	Yes	Yes		Death	FAS Population
T03-015	Yes	Yes		Death	FAS Population
T03-016	Yes	Yes		Death	FAS Population
T03-017	Yes	Yes		Death	FAS Population
T03-018	Yes	Yes		Death	FAS Population
T03-019	Yes	Yes		Death	FAS Population
T03-020	Yes	Yes		Death	FAS Population
T04-001	Yes	Yes		Death	FAS Population
T04-002	Yes	Yes		Death	FAS Population
T04-003	Yes	Yes		Death	FAS Population
T04-004	Yes	Yes		Death	FAS Population
T04-005	Yes	Yes		Death	FAS Population
T04-006	Yes	Yes		Death	FAS Population
T04-007	Yes	Yes		Death	FAS Population
T04-008	Yes	Yes		Death	FAS Population
T04-009	Yes	Yes		Death	FAS Population
T04-010	Yes	Yes		Death	FAS Population
T04-011	Yes	Yes		Death	FAS Population
T04-012	Yes	Yes		Alive	FAS Population
T04-013	Yes	Yes		Death	FAS Population
T04-014	Yes	Yes		Death	FAS Population
T04-015	Yes	Yes		Death	FAS Population
T04-016	Yes	Yes		Death	FAS Population
T04-017	Yes	Yes		Death	FAS Population
T04-018	Yes	Yes		Death	FAS Population
T04-019	Yes	Yes		Death	FAS Population
T04-020	Yes	Yes		Death	FAS Population
T04-021	Yes	Yes		Death	FAS Population
T04-022	Yes	Yes		Death	FAS Population
T04-023	Yes	Yes		Death	FAS Population
T04-024	Yes	Yes		Death	FAS Population
T04-025	Yes	Yes		Death	FAS Population
T04-026	Yes	Yes		Death	FAS Population
T04-027	Yes	Yes		Death	FAS Population
T04-028	Yes	Yes		Death	FAS Population
T04-029	Yes	Yes		Death	FAS Population
T04-030	Yes	Yes		Death	FAS Population
T04-031	Yes	Yes		Death	FAS Population
T04-032	Yes	Yes		Death	FAS Population
T04-033	Yes	Yes		Death	FAS Population
T04-034	Yes	Yes		Death	FAS Population
T04-035	Yes	Yes		Death	FAS Population
T04-036	Yes	Yes		Death	FAS Population
T04-037	Yes	Yes		Unknown	FAS Population
T04-038	Yes	Yes		Death	FAS Population
T04-039	Yes	Yes		Death	FAS Population
T04-040	Yes	Yes		Death	FAS Population
T05-001	Yes	Yes		Death	FAS Population
T05-002	Yes	Yes		Death	FAS Population
T05-003	Yes	Yes		Death	FAS Population
T05-004	Yes	Yes		Death	FAS Population
T05-005	Yes	Yes		Death	FAS Population
T05-006	Yes	Yes		Death	FAS Population
T05-007	Yes	Yes		Death	FAS Population
T05-008	Yes	Yes		Death	FAS Population
T05-009	Yes	Yes		Death	FAS Population
T05-010	Yes	Yes		Alive	FAS Population
T05-011	Yes	Yes		Alive	FAS Population
T05-012	Yes	No	Other: lost Follow up	Unknown	FAS Population
T05-013	Yes	Yes		Alive	FAS Population
T05-014	Yes	Yes		Alive	FAS Population
T05-015	Yes	Yes		Alive	FAS Population
T06-001	Yes	Yes		Death	FAS Population
T06-002	Yes	Yes		Death	FAS Population
T06-003	Yes	Yes		Death	FAS Population
T06-004	Yes	Yes		Death	FAS Population
T06-005	Yes	Yes		Death	FAS Population
T06-006	Yes	Yes		Death	FAS Population
T06-007	Yes	Yes		Death	FAS Population
T06-008	Yes	Yes		Death	FAS Population
T06-009	Yes	Yes		Death	FAS Population
T06-010	Yes	Yes		Death	FAS Population
T06-011	Yes	Yes		Death	FAS Population
T06-012	Yes	Yes		Death	FAS Population
T06-013	Yes	Yes		Death	FAS Population
T06-014	Yes	Yes		Death	FAS Population
T06-015	Yes	Yes		Death	FAS Population
T06-016	Yes	Yes		Death	FAS Population
T06-017	Yes	Yes		Death	FAS Population
T06-018	Yes	Yes		Death	FAS Population
T06-019	Yes	Yes		Death	FAS Population
T06-020	Yes	Yes		Alive	FAS Population
T06-021	Yes	Yes		Death	FAS Population
T06-022	Yes	Yes		Alive	FAS Population
T06-023	Yes	Yes		Death	FAS Population
T06-024	Yes	Yes		Death	FAS Population
T06-025	Yes	Yes		Alive	FAS Population
T06-026	Yes	Yes		Alive	FAS Population
T06-027	Yes	Yes		Death	FAS Population
T06-028	Yes	Yes		Unknown	FAS Population
T07-001	Yes	Yes		Death	FAS Population
T07-002	Yes	Yes		Death	FAS Population
T07-003	Yes	Yes		Death	FAS Population
T07-004	Yes	Yes		Death	FAS Population
T07-005	Yes	Yes		Death	FAS Population
T07-006	Yes	Yes		Death	FAS Population
T07-007	Yes	Yes		Death	FAS Population
T07-008	Yes	Yes		Unknown	FAS Population
T07-009	Yes	Yes		Alive	FAS Population
T07-010	Yes	Yes		Death	FAS Population
T07-011	Yes	Yes		Death	FAS Population
T07-012	Yes	Yes		Alive	FAS Population
T07-013	Yes	Yes		Death	FAS Population
T07-014	Yes	Yes		Death	FAS Population
T07-015	Yes	Yes		Death	FAS Population
T07-016	Yes	Yes		Death	FAS Population
T07-017	Yes	Yes		Death	FAS Population
T07-018	Yes	Yes		Death	FAS Population
T07-019	Yes	Yes		Alive	FAS Population
T07-020	Yes	Yes		Alive	FAS Population
T08-001	Yes	Yes		Death	FAS Population
T08-002	Yes	Yes		Alive	FAS Population
T08-003	Yes	Yes		Alive	FAS Population
T08-004	Yes	Yes		Alive	FAS Population
T08-005	Yes	Yes		Alive	FAS Population
T08-006	Yes	Yes		Alive	FAS Population
T08-007	Yes	Yes		Alive	FAS Population
T08-008	Yes	Yes		Death	FAS Population
T08-009	Yes	Yes		Death	FAS Population
T08-010	Yes	Yes		Death	FAS Population
T08-011	Yes	Yes		Death	FAS Population
T08-012	Yes	Yes		Death	FAS Population
T08-013	Yes	Yes		Death	FAS Population
T08-014	Yes	Yes		Death	FAS Population
T08-015	Yes	Yes		Death	FAS Population
T08-016	Yes	Yes		Death	FAS Population
T08-017	Yes	Yes		Death	FAS Population
T08-018	Yes	Yes		Death	FAS Population
T08-019	Yes	Yes		Death	FAS Population
T08-020	Yes	Yes		Death	FAS Population
T08-021	Yes	Yes		Death	FAS Population
T08-022	Yes	Yes		Death	FAS Population
T08-023	Yes	Yes		Death	FAS Population
T08-024	Yes	Yes		Death	FAS Population
T09-001	Yes	Yes		Death	FAS Population
T09-002	Yes	Yes		Death	FAS Population
T09-003	Yes	Yes		Death	FAS Population
T09-004	Yes	Yes		Death	FAS Population
T09-005	Yes	Yes		Death	FAS Population
T09-006	Yes	Yes		Alive	FAS Population
T09-007	Yes	Yes		Alive	FAS Population
T09-008	Yes	Yes		Death	FAS Population
T09-009	Yes	Yes		Death	FAS Population
T09-010	Yes	Yes		Death	FAS Population
T09-011	Yes	Yes		Death	FAS Population
T09-012	Yes	Yes		Alive	FAS Population
T09-013	Yes	Yes		Death	FAS Population
T09-014	Yes	Yes		Death	FAS Population
T09-015	Yes	Yes		Unknown	FAS Population
T09-016	Yes	Yes		Unknown	FAS Population
T09-017	Yes	Yes		Alive	FAS Population
T09-018	Yes	Yes		Death	FAS Population
T09-019	Yes	Yes		Death	FAS Population
T09-020	Yes	Yes		Death	FAS Population
T09-021	Yes	Yes		Alive	FAS Population
T09-022	Yes	Yes		Alive	FAS Population
T09-023	Yes	Yes		Death	FAS Population
T09-024	Yes	Yes		Death	FAS Population
T09-025	Yes	Yes		Death	FAS Population
T09-026	Yes	Yes		Alive	FAS Population
T09-027	Yes	Yes		Death	FAS Population
T09-028	Yes	Yes		Death	FAS Population
T09-029	Yes	Yes		Alive	FAS Population
T09-030	Yes	Yes		Death	FAS Population
T09-031	Yes	Yes		Death	FAS Population
T09-032	Yes	Yes		Death	FAS Population
T09-033	Yes	Yes		Death	FAS Population
T09-034	Yes	Yes		Death	FAS Population
T09-035	Yes	Yes		Death	FAS Population
T09-036	Yes	Yes		Death	FAS Population
T09-037	Yes	Yes		Death	FAS Population
T09-038	Yes	Yes		Death	FAS Population
T09-039	Yes	Yes		Death	FAS Population
T09-040	Yes	Yes		Death	FAS Population
T09-041	Yes	Yes		Death	FAS Population
T09-042	Yes	Yes		Death	FAS Population
T09-043	Yes	Yes		Unknown	FAS Population
T09-044	Yes	Yes		Death	FAS Population
T09-045	Yes	Yes		Alive	FAS Population
T09-046	Yes	Yes		Alive	FAS Population
T09-047	Yes	Yes		Death	FAS Population
T09-048	Yes	Yes		Unknown	FAS Population
T09-049	Yes	Yes		Death	FAS Population
T09-050	Yes	Yes		Death	FAS Population
T09-051	Yes	Yes		Death	FAS Population
T09-052	Yes	Yes		Death	FAS Population
T09-053	Yes	Yes		Death	FAS Population
T09-054	Yes	Yes		Death	FAS Population
T10-001	Yes	Yes		Death	FAS Population
T10-002	Yes	Yes		Death	FAS Population
T10-003	Yes	Yes		Death	FAS Population
T10-004	Yes	Yes		Death	FAS Population
T10-005	Yes	Yes		Death	FAS Population
T10-006	Yes	Yes		Death	FAS Population
T10-007	Yes	Yes		Death	FAS Population
T10-008	Yes	Yes		Death	FAS Population
T10-009	Yes	Yes		Death	FAS Population
T10-010	Yes	Yes		Death	FAS Population
T10-011	Yes	Yes		Death	FAS Population
T10-012	Yes	Yes		Death	FAS Population
T10-013	Yes	Yes		Death	FAS Population
T10-014	Yes	Yes		Death	FAS Population
T10-015	Yes	Yes		Death	FAS Population
T10-016	Yes	Yes		Death	FAS Population
T10-017	Yes	Yes		Death	FAS Population
T10-018	Yes	Yes		Death	FAS Population
T10-019	Yes	Yes		Death	FAS Population
T10-020	Yes	Yes		Death	FAS Population
T10-021	Yes	Yes		Death	FAS Population
T10-022	Yes	Yes		Death	FAS Population
T10-023	Yes	Yes		Death	FAS Population
T10-024	Yes	Yes		Death	FAS Population
T10-025	Yes	Yes		Death	FAS Population
T10-026	Yes	Yes		Death	FAS Population
T10-027	Yes	Yes		Death	FAS Population
T10-028	Yes	Yes		Alive	FAS Population
T10-029	Yes	Yes		Alive	FAS Population
T10-030	Yes	Yes		Alive	FAS Population
T10-031	Yes	Yes		Death	FAS Population
T10-032	Yes	Yes		Alive	FAS Population
T10-033	Yes	Yes		Alive	FAS Population
T10-034	Yes	Yes		Alive	FAS Population

## Sheet: T14_1_2_A
Subject No.	Age (years)	Gender	TNM Stage Not Done	Stage T	Stage N	Stage M	TNM Stage	Body Weight (kg)	Body Height (cm)	ECOG Not Done	ECOG Performance Status
T01-001	48	Male	Not Done				Not Done	81.2	170		1 - Symptoms, but ambulatory
T01-002	80	Female	Not Done				Not Done	69.8	157.7	Not Done
T01-003	60	Female	Not Done				Not Done	42.5	155	Not Done
T01-004	71	Female	Not Done				Not Done	59	160	Not Done
T01-005	60	Female	Not Done				Not Done	72	154	Not Done
T01-006	43	Female	Not Done				Not Done	53.3	153.5	Not Done
T01-007	82	Female	Not Done				Not Done	50.1	152	Not Done
T01-008	56	Male	Not Done				Not Done	49.1	164.6	Not Done
T01-009	52	Female	Not Done				Not Done	48.3	148	Not Done
T01-010	70	Female	Not Done				Not Done	58.2	153	Not Done
T01-011	71	Male	Not Done				Not Done	42	157.3	Not Done
T01-012	54	Male	Not Done				Not Done	51.1	159.8		0 - Normal activity
T01-013	42	Male	Not Done				Not Done	55.8	168.8	Not Done
T01-014	68	Female	Not Done				Not Done	59.5	144.1	Not Done
T01-015	61	Male	Not Done				Not Done	62.4	165.7	Not Done
T01-016	77	Female	Not Done				Not Done	50.5	149.2	Not Done
T01-017	79	Female	Not Done				Not Done	46.2	141.2	Not Done
T01-018	47	Female	Not Done				Not Done	48	152.8	Not Done
T01-019	66	Female	Not Done				Not Done	45.7	147.7	Not Done
T01-020	77	Female	Not Done				Not Done	57.7	153.7	Not Done
T01-021	42	Male	Not Done				Not Done	77	173		0 - Normal activity
T01-022	57	Female	Not Done				Not Done	47.8	157.8		1 - Symptoms, but ambulatory
T01-023	64	Female	Not Done				Not Done	48.7	150.6		0 - Normal activity
T01-024	67	Female	Not Done				Not Done	ND	ND		2 - In bed <50% of the time
T01-025	57	Female	Not Done				Not Done	54.5	151.2	Not Done
T01-026	79	Female	Not Done				Not Done	48.5	141.6	Not Done
T01-027	45	Female	Not Done				Not Done	45.1	158		1 - Symptoms, but ambulatory
T01-028	59	Female	Not Done				Not Done	46.5	ND	Not Done
T01-029	67	Male	Not Done				Not Done	57.9	169.9	Not Done
T01-030	52	Male	Not Done				Not Done	ND	ND	Not Done
T01-031	52	Female	Not Done				Not Done	54.2	160.3	Not Done
T01-032	72	Female	Not Done				Not Done	62	150.9	Not Done
T01-033	75	Female	Not Done				Not Done	64	158	Not Done
T01-034	86	Male	Not Done				Not Done	50.9	164		1 - Symptoms, but ambulatory
T01-035	54	Female	Not Done				Not Done	56.8	159		4 - 100% bedridden
T01-036	46	Female	Not Done				Not Done	46.7	ND		1 - Symptoms, but ambulatory
T01-037	66	Male	Not Done				Not Done	51.7	ND		2 - In bed <50% of the time
T01-038	64	Female	Not Done				Not Done	62.3	154		3 - In bed >50% of the time
T01-039	60	Female	Not Done				Not Done	30.5	148	Not Done
T01-040	51	Female	Not Done				Not Done	ND	ND	Not Done
T01-041	56	Female	Not Done				Not Done	ND	ND		3 - In bed >50% of the time
T01-042	74	Female	Not Done				Not Done	63	155.7	Not Done
T01-043	48	Female	Not Done				Not Done	64.5	165	Not Done
T01-044	73	Female	Not Done				Not Done	42.5	152.5	Not Done
T01-045	49	Female	Not Done				Not Done	61.4	163	Not Done
T01-046	61	Male	Not Done				Not Done	55	171.6	Not Done
T01-047	74	Male	Not Done				Not Done	57.6	158.3		2 - In bed <50% of the time
T01-048	75	Female	Not Done				Not Done	48.8	158		1 - Symptoms, but ambulatory
T01-049	51	Female	Not Done				Not Done	59	161.3	Not Done
T01-050	62	Male	Not Done				Not Done	58	167.1	Not Done
T01-051	50	Female	Not Done				Not Done	45	152.1	Not Done
T01-052	69	Female	Not Done				Not Done	63.8	154.1	Not Done
T01-053	64	Female	Not Done				Not Done	55.7	159	Not Done
T01-054	81	Female	Not Done				Not Done	ND	ND		4 - 100% bedridden
T01-055	68	Male	Not Done				Not Done	66.6	169.7	Not Done
T01-056	45	Female	Not Done				Not Done	ND	ND	Not Done
T01-057	67	Female	Not Done				Not Done	44.6	147	Not Done
T01-058	73	Female	Not Done				Not Done	49	153	Not Done
T01-059	65	Female	Not Done				Not Done	53.3	152.2	Not Done
T01-060	46	Male	Not Done				Not Done	65	170	Not Done
T01-061	62	Female	Not Done				Not Done	59.7	162.8		2 - In bed <50% of the time
T01-062	74	Male	Not Done				Not Done	71.5	172.6	Not Done
T01-063	85	Female	Not Done				Not Done	59.4	153		1 - Symptoms, but ambulatory
T01-064	79	Female	Not Done				Not Done	54.5	157.6	Not Done
T01-065	74	Male	Not Done				Not Done	58	165	Not Done
T01-066	76	Female	Not Done				Not Done	51.7	152.4	Not Done
T01-067	57	Female	Not Done				Not Done	48.1	150.5	Not Done
T01-068	68	Female	Not Done				Not Done	40.5	149.6	Not Done
T01-069	84	Male	Not Done				Not Done	67.5	162.6	Not Done
T01-070	53	Female	Not Done				Not Done	67.3	164.4	Not Done
T01-071	47	Female	Not Done				Not Done	55.4	162	Not Done
T01-072	79	Female	Not Done				Not Done	50.6	146.2	Not Done
T01-073	65	Female	Not Done				Not Done	52	156	Not Done
T01-074	79	Female	Not Done				Not Done	62.5	146.6	Not Done
T01-075	62	Female	Not Done				Not Done	44.8	160.8	Not Done
T01-076	54	Female	Not Done				Not Done	52.5	150.7	Not Done
T01-077	58	Male	Not Done				Not Done	59.5	162	Not Done
T01-078	67	Female	Not Done				Not Done	64.9	150.9	Not Done
T01-079	62	Female	Not Done				Not Done	48.5	145.8	Not Done
T01-080	56	Female	Not Done				Not Done	42.6	152.5		1 - Symptoms, but ambulatory
T01-081	74	Female	Not Done				Not Done	58.6	144.6	Not Done
T01-082	92	Male	Not Done				Not Done	46	160		0 - Normal activity
T01-083	74	Female	Not Done				Not Done	66.8	155	Not Done
T01-084	62	Male	Not Done				Not Done	67	163	Not Done
T01-085	65	Male	Not Done				Not Done	50.3	161.1	Not Done
T01-086	65	Female	Not Done				Not Done	50	148.5	Not Done
T01-087	72	Female	Not Done				Not Done	70.7	163.6	Not Done
T01-088	76	Female	Not Done				Not Done	54	148		0 - Normal activity
T01-089	67	Female	Not Done				Not Done	43.9	155.2	Not Done
T01-090	45	Male	Not Done				Not Done	68.7	163	Not Done
T01-091	82	Female	Not Done				Not Done	44	152.3	Not Done
T01-092	66	Female	Not Done				Not Done	51	156	Not Done
T01-093	63	Female	Not Done				Not Done	50.7	154.7	Not Done
T01-094	61	Female	Not Done				Not Done	49.5	155	Not Done
T01-095	67	Male	Not Done				Not Done	78.6	177		0 - Normal activity
T01-096	67	Male	Not Done				Not Done	64.5	169		0 - Normal activity
T01-097	65	Female	Not Done				Not Done	38.5	152.4	Not Done
T01-098	73	Male	Not Done				Not Done	64	168	Not Done
T02-001	78	Female		4	3	1	T4N3M1	56	163.5		1 - Symptoms, but ambulatory
T02-002	69	Female		Unknown	Unknown	1b	TUnknownNUnknownM1b	50	149		1 - Symptoms, but ambulatory
T02-003	59	Male		Unknown	Unknown	Unknown	TUnknownNUnknownMUnknown	76.3	ND		2 - In bed <50% of the time
T02-004	47	Female		Unknown	Unknown	Unknown	TUnknownNUnknownMUnknown	57.3	158		2 - In bed <50% of the time
T02-005	48	Female	Not Done				Not Done	ND	ND		1 - Symptoms, but ambulatory
T02-006	59	Female		Unknown	Unknown	Unknown	TUnknownNUnknownMUnknown	44	157		1 - Symptoms, but ambulatory
T02-007	51	Female		4	3	1a	T4N3M1a	ND	ND		1 - Symptoms, but ambulatory
T02-008	37	Female		4	3	1b	T4N3M1b	45.5	156.5		1 - Symptoms, but ambulatory
T02-009	67	Female		Unknown	Unknown	Unknown	TUnknownNUnknownMUnknown	62	153.4		3 - In bed >50% of the time
T02-010	58	Female		Unknown	Unknown	Unknown	TUnknownNUnknownMUnknown	ND	ND		0 - Normal activity
T02-011	69	Female		Unknown	Unknown	Unknown	TUnknownNUnknownMUnknown	ND	ND	Not Done
T02-012	63	Male		Unknown	Unknown	Unknown	TUnknownNUnknownMUnknown	ND	ND		1 - Symptoms, but ambulatory
T02-013	55	Male		Unknown	Unknown	Unknown	TUnknownNUnknownMUnknown	ND	ND		1 - Symptoms, but ambulatory
T02-014	57	Female		4	3	1b	T4N3M1b	57.4	162		1 - Symptoms, but ambulatory
T02-015	43	Male		2	3	1b	T2N3M1b	92.4	172		1 - Symptoms, but ambulatory
T02-016	54	Male		Unknown	Unknown	Unknown	TUnknownNUnknownMUnknown	61.5	172	Not Done
T02-017	83	Male		Unknown	Unknown	Unknown	TUnknownNUnknownMUnknown	ND	ND		2 - In bed <50% of the time
T02-018	90	Female		2	0	1a	T2N0M1a	46.8	ND		2 - In bed <50% of the time
T02-019	52	Male		Unknown	Unknown	1b	TUnknownNUnknownM1b	71.7	169		2 - In bed <50% of the time
T02-020	85	Female		Unknown	Unknown	Unknown	TUnknownNUnknownMUnknown	ND	ND		2 - In bed <50% of the time
T02-021	74	Female	Not Done				Not Done	ND	ND		2 - In bed <50% of the time
T02-022	72	Female		4	2	1a	T4N2M1a	55.1	154.5		1 - Symptoms, but ambulatory
T02-023	57	Female		4	3	1b	T4N3M1b	31.3	151		3 - In bed >50% of the time
T02-024	54	Female		Unknown	Unknown	Unknown	TUnknownNUnknownMUnknown	36.5	ND	Not Done
T02-025	81	Female		Unknown	Unknown	Unknown	TUnknownNUnknownMUnknown	ND	ND		1 - Symptoms, but ambulatory
T02-026	66	Female		Unknown	Unknown	Unknown	TUnknownNUnknownMUnknown	ND	ND		2 - In bed <50% of the time
T02-027	78	Female		Unknown	Unknown	Unknown	TUnknownNUnknownMUnknown	ND	ND		1 - Symptoms, but ambulatory
T02-028	79	Female		4	0	1	T4N0M1	ND	ND		1 - Symptoms, but ambulatory
T02-029	48	Male		Unknown	Unknown	Unknown	TUnknownNUnknownMUnknown	ND	ND		1 - Symptoms, but ambulatory
T02-030	57	Male		Unknown	Unknown	Unknown	TUnknownNUnknownMUnknown	ND	ND		1 - Symptoms, but ambulatory
T02-031	68	Female		Unknown	Unknown	1	TUnknownNUnknownM1	ND	ND		1 - Symptoms, but ambulatory
T02-032	61	Female		Unknown	Unknown	Unknown	TUnknownNUnknownMUnknown	ND	ND		1 - Symptoms, but ambulatory
T02-033	57	Female		Unknown	Unknown	Unknown	TUnknownNUnknownMUnknown	54.6	153		2 - In bed <50% of the time
T02-034	65	Female		Unknown	Unknown	Unknown	TUnknownNUnknownMUnknown	54.2	150.5	Not Done
T02-035	67	Female		Unknown	Unknown	Unknown	TUnknownNUnknownMUnknown	50.8	150.2		1 - Symptoms, but ambulatory
T02-036	41	Male		Unknown	Unknown	Unknown	TUnknownNUnknownMUnknown	ND	ND		1 - Symptoms, but ambulatory
T02-037	46	Female		Unknown	Unknown	Unknown	TUnknownNUnknownMUnknown	ND	ND		1 - Symptoms, but ambulatory
T02-038	60	Female		Unknown	Unknown	Unknown	TUnknownNUnknownMUnknown	ND	ND		1 - Symptoms, but ambulatory
T02-039	42	Female		Unknown	Unknown	Unknown	TUnknownNUnknownMUnknown	58	163		1 - Symptoms, but ambulatory
T02-040	49	Male		Unknown	Unknown	Unknown	TUnknownNUnknownMUnknown	ND	ND		1 - Symptoms, but ambulatory
T02-041	68	Female		Unknown	Unknown	Unknown	TUnknownNUnknownMUnknown	ND	ND		1 - Symptoms, but ambulatory
T02-042	55	Male		2	2	1	T2N2M1	ND	ND		1 - Symptoms, but ambulatory
T02-043	73	Female		Unknown	Unknown	Unknown	TUnknownNUnknownMUnknown	53.3	162.7		2 - In bed <50% of the time
T02-044	75	Female		Unknown	Unknown	Unknown	TUnknownNUnknownMUnknown	ND	ND	Not Done
T02-045	54	Female		Unknown	Unknown	Unknown	TUnknownNUnknownMUnknown	ND	ND		1 - Symptoms, but ambulatory
T02-046	54	Female		4	3	1	T4N3M1	ND	ND		0 - Normal activity
T02-047	52	Female		Unknown	Unknown	Unknown	TUnknownNUnknownMUnknown	ND	ND		1 - Symptoms, but ambulatory
T02-048	67	Female		Unknown	Unknown	Unknown	TUnknownNUnknownMUnknown	ND	ND		1 - Symptoms, but ambulatory
T02-049	58	Male		Unknown	Unknown	1	TUnknownNUnknownM1	ND	ND		1 - Symptoms, but ambulatory
T02-050	51	Female		Unknown	Unknown	Unknown	TUnknownNUnknownMUnknown	ND	ND		1 - Symptoms, but ambulatory
T02-051	76	Female		1	1	1	T1N1M1	49.2	151		1 - Symptoms, but ambulatory
T02-052	56	Male		4	1	1	T4N1M1	ND	ND		1 - Symptoms, but ambulatory
T02-053	65	Female		Unknown	Unknown	Unknown	TUnknownNUnknownMUnknown	ND	ND		1 - Symptoms, but ambulatory
T02-054	47	Female		Unknown	Unknown	1	TUnknownNUnknownM1	50.1	156		1 - Symptoms, but ambulatory
T02-055	77	Female		Unknown	Unknown	Unknown	TUnknownNUnknownMUnknown	33.4	145		1 - Symptoms, but ambulatory
T02-056	67	Female		Unknown	Unknown	Unknown	TUnknownNUnknownMUnknown	ND	ND		1 - Symptoms, but ambulatory
T02-057	55	Male		Unknown	Unknown	Unknown	TUnknownNUnknownMUnknown	ND	ND		1 - Symptoms, but ambulatory
T02-058	60	Male		Unknown	Unknown	Unknown	TUnknownNUnknownMUnknown	57	158		1 - Symptoms, but ambulatory
T02-059	62	Female		Unknown	Unknown	Unknown	TUnknownNUnknownMUnknown	ND	ND		1 - Symptoms, but ambulatory
T02-060	73	Male		Unknown	Unknown	Unknown	TUnknownNUnknownMUnknown	ND	ND		1 - Symptoms, but ambulatory
T02-061	80	Female		Unknown	Unknown	Unknown	TUnknownNUnknownMUnknown	39.2	148.7		1 - Symptoms, but ambulatory
T02-062	83	Female		Unknown	Unknown	Unknown	TUnknownNUnknownMUnknown	ND	ND		1 - Symptoms, but ambulatory
T02-063	60	Female		Unknown	Unknown	Unknown	TUnknownNUnknownMUnknown	ND	ND		1 - Symptoms, but ambulatory
T02-064	68	Male		Unknown	Unknown	Unknown	TUnknownNUnknownMUnknown	ND	ND		1 - Symptoms, but ambulatory
T02-065	72	Female		4	3	1	T4N3M1	ND	ND		1 - Symptoms, but ambulatory
T02-066	60	Female		Unknown	Unknown	Unknown	TUnknownNUnknownMUnknown	ND	ND		1 - Symptoms, but ambulatory
T02-067	69	Female		Unknown	Unknown	Unknown	TUnknownNUnknownMUnknown	ND	ND		1 - Symptoms, but ambulatory
T02-068	75	Female		Unknown	Unknown	Unknown	TUnknownNUnknownMUnknown	ND	ND		1 - Symptoms, but ambulatory
T02-069	81	Male		Unknown	Unknown	Unknown	TUnknownNUnknownMUnknown	ND	ND		1 - Symptoms, but ambulatory
T02-070	75	Female		Unknown	Unknown	Unknown	TUnknownNUnknownMUnknown	ND	ND		1 - Symptoms, but ambulatory
T02-071	73	Female	Not Done				Not Done	ND	ND		1 - Symptoms, but ambulatory
T02-072	58	Female		Unknown	Unknown	Unknown	TUnknownNUnknownMUnknown	ND	ND		2 - In bed <50% of the time
T02-073	67	Male		Unknown	Unknown	Unknown	TUnknownNUnknownMUnknown	ND	ND		1 - Symptoms, but ambulatory
T02-074	65	Female		4	2	1	T4N2M1	39.6	145.8		1 - Symptoms, but ambulatory
T02-075	67	Female		Unknown	Unknown	Unknown	TUnknownNUnknownMUnknown	ND	ND		1 - Symptoms, but ambulatory
T02-076	56	Male		1	2	1	T1N2M1	ND	ND		1 - Symptoms, but ambulatory
T02-077	79	Female		Unknown	Unknown	Unknown	TUnknownNUnknownMUnknown	ND	ND		1 - Symptoms, but ambulatory
T02-078	72	Female		Unknown	Unknown	Unknown	TUnknownNUnknownMUnknown	ND	ND		1 - Symptoms, but ambulatory
T02-079	43	Female		Unknown	Unknown	Unknown	TUnknownNUnknownMUnknown	ND	ND		1 - Symptoms, but ambulatory
T02-080	56	Female		Unknown	Unknown	Unknown	TUnknownNUnknownMUnknown	ND	ND		1 - Symptoms, but ambulatory
T02-081	55	Female		Unknown	Unknown	Unknown	TUnknownNUnknownMUnknown	ND	ND		1 - Symptoms, but ambulatory
T02-082	61	Female		Unknown	Unknown	Unknown	TUnknownNUnknownMUnknown	ND	ND		1 - Symptoms, but ambulatory
T02-083	39	Male		Unknown	Unknown	Unknown	TUnknownNUnknownMUnknown	ND	ND		1 - Symptoms, but ambulatory
T02-084	58	Female		Unknown	Unknown	Unknown	TUnknownNUnknownMUnknown	ND	ND		1 - Symptoms, but ambulatory
T02-085	71	Female		Unknown	Unknown	Unknown	TUnknownNUnknownMUnknown	ND	ND		1 - Symptoms, but ambulatory
T02-086	50	Female		Unknown	Unknown	Unknown	TUnknownNUnknownMUnknown	ND	ND		1 - Symptoms, but ambulatory
T02-087	88	Male		Unknown	Unknown	Unknown	TUnknownNUnknownMUnknown	ND	ND		1 - Symptoms, but ambulatory
T02-088	54	Female		Unknown	Unknown	Unknown	TUnknownNUnknownMUnknown	ND	ND		1 - Symptoms, but ambulatory
T02-089	43	Female		Unknown	Unknown	Unknown	TUnknownNUnknownMUnknown	ND	ND	Not Done
T02-090	44	Male		Unknown	Unknown	Unknown	TUnknownNUnknownMUnknown	ND	ND		1 - Symptoms, but ambulatory
T03-001	38	Female		Unknown	Unknown	1b	TUnknownNUnknownM1b	63.9	159.8	Not Done
T03-002	64	Female		1b	1	1b	T1bN1M1b	42.2	157		2 - In bed <50% of the time
T03-003	60	Male		2	0	1b	T2N0M1b	59.4	164		0 - Normal activity
T03-004	45	Male		4	3	1b	T4N3M1b	56.5	173.1		0 - Normal activity
T03-005	48	Female		1b	2	1b	T1bN2M1b	62.6	157.6		0 - Normal activity
T03-006	48	Female		3	2	1b	T3N2M1b	48.3	151.1		1 - Symptoms, but ambulatory
T03-007	59	Male		4	1	1b	T4N1M1b	66.9	175		3 - In bed >50% of the time
T03-008	68	Female		4	3	1a	T4N3M1a	45.9	145		1 - Symptoms, but ambulatory
T03-009	53	Male		4	3	1b	T4N3M1b	56.5	172.5		2 - In bed <50% of the time
T03-010	38	Female		4	3	1a	T4N3M1a	63.9	159.8	Not Done
T03-011	68	Female		2a	2	1b	T2aN2M1b	50.1	161.8	Not Done
T03-012	45	Female		2	0	1b	T2N0M1b	49.6	170.8		2 - In bed <50% of the time
T03-013	68	Male		Unknown	Unknown	1a	TUnknownNUnknownM1a	56.5	162		2 - In bed <50% of the time
T03-014	50	Female		3	3	1b	T3N3M1b	61.4	161.5		1 - Symptoms, but ambulatory
T03-015	83	Female		Unknown	Unknown	Unknown	TUnknownNUnknownMUnknown	53.5	142		2 - In bed <50% of the time
T03-016	78	Female		4	0	1b	T4N0M1b	56.2	154.7		2 - In bed <50% of the time
T03-017	72	Female		2	3	1a	T2N3M1a	70.8	159.4		1 - Symptoms, but ambulatory
T03-018	69	Male		4	3	1b	T4N3M1b	49.4	158.4		1 - Symptoms, but ambulatory
T03-019	64	Female		3	2	1b	T3N2M1b	57	156.7	Not Done
T03-020	54	Male		3	3	1b	T3N3M1b	70.6	161.7		1 - Symptoms, but ambulatory
T04-001	74	Male		3	2	x	T3N2Mx	60.4	164.6	Not Done
T04-002	63	Female		2	3	1a	T2N3M1a	37.4	162.4		3 - In bed >50% of the time
T04-003	43	Male	Not Done				Not Done	90	185		1 - Symptoms, but ambulatory
T04-004	79	Female	Not Done				Not Done	ND	ND	Not Done
T04-005	73	Male	Not Done				Not Done	71	ND		3 - In bed >50% of the time
T04-006	54	Female	Not Done				Not Done	60.6	ND		1 - Symptoms, but ambulatory
T04-007	63	Female		3	2	1a	T3N2M1a	48	153	Not Done
T04-008	67	Female	Not Done				Not Done	51.8	155.7	Not Done
T04-009	54	Female		4	3	1b	T4N3M1b	46.5	140.9		1 - Symptoms, but ambulatory
T04-010	73	Female		4	0	1a	T4N0M1a	ND	ND	Not Done
T04-011	68	Female		4	2	1a	T4N2M1a	84	ND	Not Done
T04-012	61	Male		4	2	1b	T4N2M1b	68.6	162.3	Not Done
T04-013	63	Female		2	3	0	T2N3M0	47.7	149.5	Not Done
T04-014	62	Female	Not Done				Not Done	51.4	152		3 - In bed >50% of the time
T04-015	68	Female		4	3	1b	T4N3M1b	37.7	150.8	Not Done
T04-016	59	Male		4	2	1	T4N2M1	62.5	171	Not Done
T04-017	66	Male		4	1	1	T4N1M1	ND	ND	Not Done
T04-018	59	Female	Not Done				Not Done	61	ND	Not Done
T04-019	70	Male		4	3	0	T4N3M0	ND	ND	Not Done
T04-020	72	Female	Not Done				Not Done	ND	ND	Not Done
T04-021	76	Male		4	3	1b	T4N3M1b	70	176	Not Done
T04-022	66	Female	Not Done				Not Done	ND	ND	Not Done
T04-023	67	Male	Not Done				Not Done	79	169	Not Done
T04-024	53	Male		4	3	1a	T4N3M1a	ND	ND	Not Done
T04-025	56	Female		4	x	1b	T4NxM1b	45.3	151.5		1 - Symptoms, but ambulatory
T04-026	67	Female	Not Done				Not Done	51.8	155.7	Not Done
T04-027	53	Female		4	2	1	T4N2M1	50	152		0 - Normal activity
T04-028	73	Male		4	Unknown	1a	T4NUnknownM1a	58	158		1 - Symptoms, but ambulatory
T04-029	61	Female		4	3	1b	T4N3M1b	50.6	146		1 - Symptoms, but ambulatory
T04-030	53	Female		4	1	1	T4N1M1	70.9	157.3		1 - Symptoms, but ambulatory
T04-031	83	Male		4	2	1a	T4N2M1a	72	169		1 - Symptoms, but ambulatory
T04-032	76	Male		Unknown	1	0	TUnknownN1M0	73.8	165.8	Not Done
T04-033	74	Female		4	3	1b	T4N3M1b	48	146.5		1 - Symptoms, but ambulatory
T04-034	50	Female	Not Done				Not Done	47	153		0 - Normal activity
T04-035	78	Male		4	1	1a	T4N1M1a	41.7	159		1 - Symptoms, but ambulatory
T04-036	49	Male		3	0	1b	T3N0M1b	68	158	Not Done
T04-037	61	Female	Not Done				Not Done	53.6	157.2		0 - Normal activity
T04-038	62	Male	Not Done				Not Done	62.5	163.7		0 - Normal activity
T04-039	82	Male	Not Done				Not Done	69	167		1 - Symptoms, but ambulatory
T04-040	52	Female		3	3	1	T3N3M1	53.5	150.4		1 - Symptoms, but ambulatory
T05-001	53	Female		Unknown	Unknown	Unknown	TUnknownNUnknownMUnknown	46	154	Not Done
T05-002	62	Male		4	1	1	T4N1M1	63.8	166		1 - Symptoms, but ambulatory
T05-003	59	Female		3	2	1	T3N2M1	39.8	145.9		1 - Symptoms, but ambulatory
T05-004	45	Male		4	2	1	T4N2M1	48.6	160		1 - Symptoms, but ambulatory
T05-005	59	Female		Unknown	Unknown	1	TUnknownNUnknownM1	38	150		2 - In bed <50% of the time
T05-006	49	Male		1	0	1	T1N0M1	88	169		1 - Symptoms, but ambulatory
T05-007	64	Male	Not Done				Not Done	62.4	161	Not Done
T05-008	48	Female		4	3	1	T4N3M1	49.1	158.9	Not Done
T05-009	76	Male	Not Done				Not Done	80	163.8		1 - Symptoms, but ambulatory
T05-010	70	Female	Not Done				Not Done	57.4	163.1		0 - Normal activity
T05-011	42	Female		3	3	1	T3N3M1	60.3	163		0 - Normal activity
T05-012	58	Female		4	3	1	T4N3M1	52	144.8		3 - In bed >50% of the time
T05-013	67	Male		4	3	1	T4N3M1	59.7	164.8		0 - Normal activity
T05-014	54	Male	Not Done				Not Done	103	175.9	Not Done
T05-015	50	Female		1	0	1	T1N0M1	46	152		1 - Symptoms, but ambulatory
T06-001	67	Male		Unknown	Unknown	Unknown	TUnknownNUnknownMUnknown	ND	ND	Not Done
T06-002	62	Female		Unknown	Unknown	Unknown	TUnknownNUnknownMUnknown	45.5	150	Not Done
T06-003	58	Male		Unknown	Unknown	Unknown	TUnknownNUnknownMUnknown	ND	ND	Not Done
T06-004	46	Female		Unknown	Unknown	Unknown	TUnknownNUnknownMUnknown	47	160	Not Done
T06-005	47	Male	Not Done				Not Done	ND	ND	Not Done
T06-006	46	Female		Unknown	Unknown	Unknown	TUnknownNUnknownMUnknown	ND	ND	Not Done
T06-007	45	Female		Unknown	Unknown	Unknown	TUnknownNUnknownMUnknown	ND	ND	Not Done
T06-008	62	Male		Unknown	Unknown	Unknown	TUnknownNUnknownMUnknown	ND	ND	Not Done
T06-009	70	Female	Not Done				Not Done	ND	ND	Not Done
T06-010	52	Female		Unknown	Unknown	Unknown	TUnknownNUnknownMUnknown	ND	ND	Not Done
T06-011	45	Female		Unknown	Unknown	Unknown	TUnknownNUnknownMUnknown	ND	ND	Not Done
T06-012	64	Female		Unknown	Unknown	Unknown	TUnknownNUnknownMUnknown	ND	ND	Not Done
T06-013	65	Male		Unknown	Unknown	Unknown	TUnknownNUnknownMUnknown	ND	ND	Not Done
T06-014	63	Female		Unknown	Unknown	Unknown	TUnknownNUnknownMUnknown	50	149	Not Done
T06-015	62	Male		Unknown	Unknown	Unknown	TUnknownNUnknownMUnknown	ND	ND	Not Done
T06-016	73	Male		Unknown	Unknown	Unknown	TUnknownNUnknownMUnknown	ND	ND	Not Done
T06-017	58	Male	Not Done				Not Done	ND	ND	Not Done
T06-018	65	Female	Not Done				Not Done	ND	ND	Not Done
T06-019	62	Female		Unknown	Unknown	Unknown	TUnknownNUnknownMUnknown	ND	ND	Not Done
T06-020	64	Female		Unknown	Unknown	1a	TUnknownNUnknownM1a	54	164	Not Done
T06-021	73	Female	Not Done				Not Done	ND	ND	Not Done
T06-022	71	Female		Unknown	Unknown	1b	TUnknownNUnknownM1b	ND	ND	Not Done
T06-023	81	Female		Unknown	Unknown	1b	TUnknownNUnknownM1b	ND	ND	Not Done
T06-024	55	Male		Unknown	Unknown	1b	TUnknownNUnknownM1b	ND	ND	Not Done
T06-025	57	Female		Unknown	Unknown	Unknown	TUnknownNUnknownMUnknown	ND	ND	Not Done
T06-026	73	Male		2	1	1a	T2N1M1a	52.5	166	Not Done
T06-027	74	Male		Unknown	Unknown	Unknown	TUnknownNUnknownMUnknown	ND	ND	Not Done
T06-028	57	Female		Unknown	Unknown	Unknown	TUnknownNUnknownMUnknown	ND	ND	Not Done
T07-001	60	Female		4	3	1b	T4N3M1b	71	160	Not Done
T07-002	70	Female		2a	3	1b	T2aN3M1b	56.5	152	Not Done
T07-003	67	Female		4	0	1b	T4N0M1b	42	154.5		1 - Symptoms, but ambulatory
T07-004	63	Female		2	0	1a	T2N0M1a	46	158		1 - Symptoms, but ambulatory
T07-005	77	Female		2a	3	1a	T2aN3M1a	39.6	150	Not Done
T07-006	65	Female		1a	3	1b	T1aN3M1b	55.5	152	Not Done
T07-007	64	Female		2a	2	1b	T2aN2M1b	46	158		0 - Normal activity
T07-008	60	Male		4	2	1b	T4N2M1b	93	164		0 - Normal activity
T07-009	52	Male		2	3	1b	T2N3M1b	83	173		0 - Normal activity
T07-010	64	Female		4	3	1b	T4N3M1b	72	165		0 - Normal activity
T07-011	76	Male		3	3	1b	T3N3M1b	76	165		2 - In bed <50% of the time
T07-012	72	Female		4	3	1b	T4N3M1b	55	153		1 - Symptoms, but ambulatory
T07-013	66	Female		Unknown	Unknown	Unknown	TUnknownNUnknownMUnknown	60	150		2 - In bed <50% of the time
T07-014	70	Male		4	3	1b	T4N3M1b	63	172		0 - Normal activity
T07-015	51	Female		2a	3	1b	T2aN3M1b	50.5	165		0 - Normal activity
T07-016	67	Male		1b	0	1b	T1bN0M1b	66	173		1 - Symptoms, but ambulatory
T07-017	95	Male		4	3	0	T4N3M0	50	150	Not Done
T07-018	65	Female		4	3	1b	T4N3M1b	45	152.5		0 - Normal activity
T07-019	84	Female		4	2	0	T4N2M0	47	156		1 - Symptoms, but ambulatory
T07-020	71	Female		4	2	1a	T4N2M1a	47	153		1 - Symptoms, but ambulatory
T08-001	67	Male		2b	3	1b	T2bN3M1b	48	172		0 - Normal activity
T08-002	68	Male		4	2	1	T4N2M1	76	167		0 - Normal activity
T08-003	68	Male		4	2	1a	T4N2M1a	51	161	Not Done
T08-004	79	Male		2b	3	1b	T2bN3M1b	38.5	148		1 - Symptoms, but ambulatory
T08-005	60	Female		4	3	1b	T4N3M1b	39	155		0 - Normal activity
T08-006	73	Female	Not Done				Not Done	39	150		0 - Normal activity
T08-007	74	Female		4	2	1a	T4N2M1a	48	155		0 - Normal activity
T08-008	47	Male		4	3	1a	T4N3M1a	97	175	Not Done
T08-009	60	Female		4	2	1b	T4N2M1b	58	155	Not Done
T08-010	83	Male		3	0	1b	T3N0M1b	55	157	Not Done
T08-011	87	Female		4	3	1a	T4N3M1a	36	143	Not Done
T08-012	83	Female		4	2	1b	T4N2M1b	51	158	Not Done
T08-013	74	Male		2a	2	1b	T2aN2M1b	64	158	Not Done
T08-014	38	Male		1b	3	1b	T1bN3M1b	48	163	Not Done
T08-015	59	Female		4	3	1b	T4N3M1b	48	158	Not Done
T08-016	73	Male		0	3	1b	T0N3M1b	44	162	Not Done
T08-017	63	Female		3	3	1b	T3N3M1b	47	160	Not Done
T08-018	53	Female		4	0	1b	T4N0M1b	72	164	Not Done
T08-019	65	Male		4	2	1	T4N2M1	86	174	Not Done
T08-020	65	Male		3	3	1b	T3N3M1b	49	164	Not Done
T08-021	42	Female		4	3	1b	T4N3M1b	56	158	Not Done
T08-022	66	Female	Not Done				Not Done	52	158	Not Done
T08-023	42	Female		4	3	1b	T4N3M1b	51	159	Not Done
T08-024	63	Female		4	3	1a	T4N3M1a	59	160	Not Done
T09-001	65	Female	Not Done				Not Done	39.8	151.5	Not Done
T09-002	46	Male		4	3	1b	T4N3M1b	71.5	169	Not Done
T09-003	70	Female		4	3	1b	T4N3M1b	50	152.9		1 - Symptoms, but ambulatory
T09-004	47	Female	Not Done				Not Done	52.3	156		1 - Symptoms, but ambulatory
T09-005	78	Female	Not Done				Not Done	55.2	156	Not Done
T09-006	55	Female		2	1	1	T2N1M1	50.4	151		1 - Symptoms, but ambulatory
T09-007	54	Female		Unknown	Unknown	Unknown	TUnknownNUnknownMUnknown	70	153.4	Not Done
T09-008	69	Female	Not Done				Not Done	44	143	Not Done
T09-009	74	Female	Not Done				Not Done	36.5	141		2 - In bed <50% of the time
T09-010	89	Male	Not Done				Not Done	56.9	164	Not Done
T09-011	45	Female	Not Done				Not Done	66.5	168	Not Done
T09-012	75	Female	Not Done				Not Done	52	145.6	Not Done
T09-013	79	Male		Unknown	Unknown	Unknown	TUnknownNUnknownMUnknown	ND	ND	Not Done
T09-014	61	Female		4	3	1	T4N3M1	39.6	154	Not Done
T09-015	88	Female	Not Done				Not Done	46.8	146	Not Done
T09-016	55	Female		1b	Unknown	Unknown	T1bNUnknownMUnknown	77.4	165	Not Done
T09-017	41	Male	Not Done				Not Done	69.5	180.7	Not Done
T09-018	60	Female		2b	2	1a	T2bN2M1a	59	160	Not Done
T09-019	50	Female	Not Done				Not Done	52.4	162	Not Done
T09-020	62	Female		4	0	1a	T4N0M1a	54.6	164.9	Not Done
T09-021	66	Male		4	3	1	T4N3M1	74.4	167.7		1 - Symptoms, but ambulatory
T09-022	68	Male	Not Done				Not Done	64.3	159.5	Not Done
T09-023	56	Male	Not Done				Not Done	69.5	172.7	Not Done
T09-024	77	Female	Not Done				Not Done	54	155.4	Not Done
T09-025	46	Female	Not Done				Not Done	53.4	154	Not Done
T09-026	75	Female	Not Done				Not Done	64	149		0 - Normal activity
T09-027	65	Female	Not Done				Not Done	50	145	Not Done
T09-028	48	Male		2	3	1b	T2N3M1b	65.2	170		1 - Symptoms, but ambulatory
T09-029	61	Male	Not Done				Not Done	57.2	160		1 - Symptoms, but ambulatory
T09-030	58	Female	Not Done				Not Done	59.7	163	Not Done
T09-031	53	Female	Not Done				Not Done	76.1	160	Not Done
T09-032	60	Female		1b	1	1b	T1bN1M1b	71.3	160.5	Not Done
T09-033	62	Female	Not Done				Not Done	53.1	155.5	Not Done
T09-034	60	Male	Not Done				Not Done	62.6	158.3	Not Done
T09-035	59	Female	Not Done				Not Done	56.8	157.4	Not Done
T09-036	63	Female	Not Done				Not Done	70.1	162	Not Done
T09-037	75	Female	Not Done				Not Done	55.6	155.5	Not Done
T09-038	59	Male	Not Done				Not Done	66.5	168	Not Done
T09-039	46	Female	Not Done				Not Done	64.7	163	Not Done
T09-040	66	Male	Not Done				Not Done	50.8	167.5	Not Done
T09-041	60	Female	Not Done				Not Done	56	143	Not Done
T09-042	85	Male	Not Done				Not Done	52.4	170	Not Done
T09-043	32	Female	Not Done				Not Done	43.9	157	Not Done
T09-044	71	Female	Not Done				Not Done	49.9	156	Not Done
T09-045	93	Male	Not Done				Not Done	62.8	165.2	Not Done
T09-046	66	Female	Not Done				Not Done	68.5	158.8	Not Done
T09-047	76	Female	Not Done				Not Done	65.7	152	Not Done
T09-048	59	Male	Not Done				Not Done	54.7	168.9	Not Done
T09-049	58	Male	Not Done				Not Done	56.8	165	Not Done
T09-050	57	Female	Not Done				Not Done	51.1	156.6	Not Done
T09-051	73	Female	Not Done				Not Done	51.1	156	Not Done
T09-052	40	Male	Not Done				Not Done	59.3	160.2	Not Done
T09-053	68	Female	Not Done				Not Done	69.8	152	Not Done
T09-054	55	Male	Not Done				Not Done	65	173		1 - Symptoms, but ambulatory
T10-001	76	Male	Not Done				Not Done	84	169		1 - Symptoms, but ambulatory
T10-002	71	Female	Not Done				Not Done	50	156		2 - In bed <50% of the time
T10-003	80	Male	Not Done				Not Done	ND	ND		2 - In bed <50% of the time
T10-004	62	Female	Not Done				Not Done	66	155		1 - Symptoms, but ambulatory
T10-005	54	Male		Unknown	Unknown	Unknown	TUnknownNUnknownMUnknown	54	166		0 - Normal activity
T10-006	53	Male	Not Done				Not Done	47	161	Not Done
T10-007	70	Female	Not Done				Not Done	37.7	152	Not Done
T10-008	75	Female	Not Done				Not Done	49.2	147.6		1 - Symptoms, but ambulatory
T10-009	51	Male	Not Done				Not Done	62	170		2 - In bed <50% of the time
T10-010	48	Female		Unknown	Unknown	Unknown	TUnknownNUnknownMUnknown	49	150		0 - Normal activity
T10-011	76	Female		Unknown	Unknown	Unknown	TUnknownNUnknownMUnknown	53	153.9		1 - Symptoms, but ambulatory
T10-012	60	Male		3	3	1b	T3N3M1b	57	173		0 - Normal activity
T10-013	61	Male	Not Done				Not Done	64.1	163		0 - Normal activity
T10-014	52	Female	Not Done				Not Done	52.6	164		1 - Symptoms, but ambulatory
T10-015	65	Female	Not Done				Not Done	45.7	150		1 - Symptoms, but ambulatory
T10-016	67	Female	Not Done				Not Done	57	155		1 - Symptoms, but ambulatory
T10-017	43	Female	Not Done				Not Done	58	171		1 - Symptoms, but ambulatory
T10-018	80	Female	Not Done				Not Done	42	149.5		0 - Normal activity
T10-019	73	Female	Not Done				Not Done	45.9	145		3 - In bed >50% of the time
T10-020	82	Female	Not Done				Not Done	50.3	157		0 - Normal activity
T10-021	62	Female		4	2	1	T4N2M1	60.9	155		0 - Normal activity
T10-022	58	Male	Not Done				Not Done	55	154		1 - Symptoms, but ambulatory
T10-023	49	Male	Not Done				Not Done	50.3	164	Not Done
T10-024	83	Female	Not Done				Not Done	49.6	141		1 - Symptoms, but ambulatory
T10-025	86	Female	Not Done				Not Done	47.2	141.5		1 - Symptoms, but ambulatory
T10-026	90	Female	Not Done				Not Done	30	134		3 - In bed >50% of the time
T10-027	46	Female	Not Done				Not Done	69	166.7		1 - Symptoms, but ambulatory
T10-028	56	Male	Not Done				Not Done	65	166		0 - Normal activity
T10-029	76	Female	Not Done				Not Done	52	149	Not Done
T10-030	87	Male	Not Done				Not Done	55.6	160		0 - Normal activity
T10-031	53	Female	Not Done				Not Done	40.5	157		3 - In bed >50% of the time
T10-032	74	Female	Not Done				Not Done	61.2	151		0 - Normal activity
T10-033	57	Female	Not Done				Not Done	56.6	157		2 - In bed <50% of the time
T10-034	46	Female	Not Done				Not Done	44.4	166		0 - Normal activity

## Sheet: T14_1_2_B
Subject No.	Tumor Sites	Each Tumor Site	Other Tumor Sites
T02-001	Lung,Liver,Bone	Lung
T02-001	Lung,Liver,Bone	Liver
T02-001	Lung,Liver,Bone	Bone
T02-002	Lung,Liver,Bone,Brain,Other: Pleural effusion,peritoneal carcinomatosis	Lung
T02-002	Lung,Liver,Bone,Brain,Other: Pleural effusion,peritoneal carcinomatosis	Liver
T02-002	Lung,Liver,Bone,Brain,Other: Pleural effusion,peritoneal carcinomatosis	Bone
T02-002	Lung,Liver,Bone,Brain,Other: Pleural effusion,peritoneal carcinomatosis	Brain
T02-002	Lung,Liver,Bone,Brain,Other: Pleural effusion,peritoneal carcinomatosis	Other	Pleural effusion,peritoneal carcinomatosis
T02-003	Lung,Lymph node,Bone,Brain,Other: leptomeningeal metastasis	Lung
T02-003	Lung,Lymph node,Bone,Brain,Other: leptomeningeal metastasis	Lymph node
T02-003	Lung,Lymph node,Bone,Brain,Other: leptomeningeal metastasis	Bone
T02-003	Lung,Lymph node,Bone,Brain,Other: leptomeningeal metastasis	Brain
T02-003	Lung,Lymph node,Bone,Brain,Other: leptomeningeal metastasis	Other	leptomeningeal metastasis
T02-004	Lung,Lymph node,Brain,Other: pericardium	Lung
T02-004	Lung,Lymph node,Brain,Other: pericardium	Lymph node
T02-004	Lung,Lymph node,Brain,Other: pericardium	Brain
T02-004	Lung,Lymph node,Brain,Other: pericardium	Other	pericardium
T02-006	Other: Pericardial effusion	Other	Pericardial effusion
T02-007	Lung,Lymph node,Brain	Lung
T02-007	Lung,Lymph node,Brain	Lymph node
T02-007	Lung,Lymph node,Brain	Brain
T02-008	Lung,Lymph node,Bone,Brain,Other: Pleural effusion	Lung
T02-008	Lung,Lymph node,Bone,Brain,Other: Pleural effusion	Lymph node
T02-008	Lung,Lymph node,Bone,Brain,Other: Pleural effusion	Bone
T02-008	Lung,Lymph node,Bone,Brain,Other: Pleural effusion	Brain
T02-008	Lung,Lymph node,Bone,Brain,Other: Pleural effusion	Other	Pleural effusion
T02-009	Lung,Bone,Brain	Lung
T02-009	Lung,Bone,Brain	Bone
T02-009	Lung,Bone,Brain	Brain
T02-010	Lung	Lung
T02-011	Lung,Liver,Bone,Other: Pleural effusion	Lung
T02-011	Lung,Liver,Bone,Other: Pleural effusion	Liver
T02-011	Lung,Liver,Bone,Other: Pleural effusion	Bone
T02-011	Lung,Liver,Bone,Other: Pleural effusion	Other	Pleural effusion
T02-012	Lung,Liver	Lung
T02-012	Lung,Liver	Liver
T02-013	Lung,Brain,Other: Pleural seeding	Lung
T02-013	Lung,Brain,Other: Pleural seeding	Brain
T02-013	Lung,Brain,Other: Pleural seeding	Other	Pleural seeding
T02-014	Lung,Bone,Brain	Lung
T02-014	Lung,Bone,Brain	Bone
T02-014	Lung,Bone,Brain	Brain
T02-015	Lung,Lymph node,Bone,Adrenal,Brain	Lung
T02-015	Lung,Lymph node,Bone,Adrenal,Brain	Lymph node
T02-015	Lung,Lymph node,Bone,Adrenal,Brain	Bone
T02-015	Lung,Lymph node,Bone,Adrenal,Brain	Adrenal
T02-015	Lung,Lymph node,Bone,Adrenal,Brain	Brain
T02-016	Lung,Bone	Lung
T02-016	Lung,Bone	Bone
T02-017	Lung,Bone,Other: Pleural effusion	Lung
T02-017	Lung,Bone,Other: Pleural effusion	Bone
T02-017	Lung,Bone,Other: Pleural effusion	Other	Pleural effusion
T02-018	Lung,Other: Pleural effusion	Lung
T02-018	Lung,Other: Pleural effusion	Other	Pleural effusion
T02-019	Lung,Bone,Brain,Other: ascites	Lung
T02-019	Lung,Bone,Brain,Other: ascites	Bone
T02-019	Lung,Bone,Brain,Other: ascites	Brain
T02-019	Lung,Bone,Brain,Other: ascites	Other	ascites
T02-020	Lung,Lymph node	Lung
T02-020	Lung,Lymph node	Lymph node
T02-022	Lung,Liver,Lymph node,Other: Pleural effusion	Lung
T02-022	Lung,Liver,Lymph node,Other: Pleural effusion	Liver
T02-022	Lung,Liver,Lymph node,Other: Pleural effusion	Lymph node
T02-022	Lung,Liver,Lymph node,Other: Pleural effusion	Other	Pleural effusion
T02-023	Lung,Lymph node,Brain,Other: Pleural effusion,Pleural seeding	Lung
T02-023	Lung,Lymph node,Brain,Other: Pleural effusion,Pleural seeding	Lymph node
T02-023	Lung,Lymph node,Brain,Other: Pleural effusion,Pleural seeding	Brain
T02-023	Lung,Lymph node,Brain,Other: Pleural effusion,Pleural seeding	Other	Pleural effusion,Pleural seeding
T02-024	Lung,Liver,Lymph node,Other: Pleural effusion	Lung
T02-024	Lung,Liver,Lymph node,Other: Pleural effusion	Liver
T02-024	Lung,Liver,Lymph node,Other: Pleural effusion	Lymph node
T02-024	Lung,Liver,Lymph node,Other: Pleural effusion	Other	Pleural effusion
T02-025	Lung,Lymph node,Other: Pleural effusion	Lung
T02-025	Lung,Lymph node,Other: Pleural effusion	Lymph node
T02-025	Lung,Lymph node,Other: Pleural effusion	Other	Pleural effusion
T02-026	Lung,Lymph node,Bone	Lung
T02-026	Lung,Lymph node,Bone	Lymph node
T02-026	Lung,Lymph node,Bone	Bone
T02-027	Lung,Lymph node,Other: Pleural effusion	Lung
T02-027	Lung,Lymph node,Other: Pleural effusion	Lymph node
T02-027	Lung,Lymph node,Other: Pleural effusion	Other	Pleural effusion
T02-028	Lung,Other: Pleural effusion	Lung
T02-028	Lung,Other: Pleural effusion	Other	Pleural effusion
T02-029	Lung,Lymph node,Brain,Other: Pleural effusion	Lung
T02-029	Lung,Lymph node,Brain,Other: Pleural effusion	Lymph node
T02-029	Lung,Lymph node,Brain,Other: Pleural effusion	Brain
T02-029	Lung,Lymph node,Brain,Other: Pleural effusion	Other	Pleural effusion
T02-030	Lung,Lymph node,Bone,Brain,Other: Pleural effusion	Lung
T02-030	Lung,Lymph node,Bone,Brain,Other: Pleural effusion	Lymph node
T02-030	Lung,Lymph node,Bone,Brain,Other: Pleural effusion	Bone
T02-030	Lung,Lymph node,Bone,Brain,Other: Pleural effusion	Brain
T02-030	Lung,Lymph node,Bone,Brain,Other: Pleural effusion	Other	Pleural effusion
T02-031	Lung,Liver,Bone,Other: Pleural effusion	Lung
T02-031	Lung,Liver,Bone,Other: Pleural effusion	Liver
T02-031	Lung,Liver,Bone,Other: Pleural effusion	Bone
T02-031	Lung,Liver,Bone,Other: Pleural effusion	Other	Pleural effusion
T02-032	Lung,Bone,Other: Pleural effusion	Lung
T02-032	Lung,Bone,Other: Pleural effusion	Bone
T02-032	Lung,Bone,Other: Pleural effusion	Other	Pleural effusion
T02-033	Lung,Other: Pleural effusion,Pleural seeding	Lung
T02-033	Lung,Other: Pleural effusion,Pleural seeding	Other	Pleural effusion,Pleural seeding
T02-034	Bone	Bone
T02-035	Lung,Lymph node,Brain,Other: Pleura seeding,pleural effusion	Lung
T02-035	Lung,Lymph node,Brain,Other: Pleura seeding,pleural effusion	Lymph node
T02-035	Lung,Lymph node,Brain,Other: Pleura seeding,pleural effusion	Brain
T02-035	Lung,Lymph node,Brain,Other: Pleura seeding,pleural effusion	Other	Pleura seeding,pleural effusion
T02-036	Lung,Bone	Lung
T02-036	Lung,Bone	Bone
T02-037	Lung,Lymph node,Bone	Lung
T02-037	Lung,Lymph node,Bone	Lymph node
T02-037	Lung,Lymph node,Bone	Bone
T02-038	Lung,Liver,Bone,Brain	Lung
T02-038	Lung,Liver,Bone,Brain	Liver
T02-038	Lung,Liver,Bone,Brain	Bone
T02-038	Lung,Liver,Bone,Brain	Brain
T02-039	Lung,Brain	Lung
T02-039	Lung,Brain	Brain
T02-040	Lung,Bone,Other: Pleural effusion	Lung
T02-040	Lung,Bone,Other: Pleural effusion	Bone
T02-040	Lung,Bone,Other: Pleural effusion	Other	Pleural effusion
T02-041	Lung,Other: Pleural effusion	Lung
T02-041	Lung,Other: Pleural effusion	Other	Pleural effusion
T02-042	Lung,Lymph node,Bone	Lung
T02-042	Lung,Lymph node,Bone	Lymph node
T02-042	Lung,Lymph node,Bone	Bone
T02-043	Lung,Lymph node,Bone,Brain	Lung
T02-043	Lung,Lymph node,Bone,Brain	Lymph node
T02-043	Lung,Lymph node,Bone,Brain	Bone
T02-043	Lung,Lymph node,Bone,Brain	Brain
T02-044	Lung,Liver,Other: Pleural effusion	Lung
T02-044	Lung,Liver,Other: Pleural effusion	Liver
T02-044	Lung,Liver,Other: Pleural effusion	Other	Pleural effusion
T02-045	Lung,Lymph node,Brain	Lung
T02-045	Lung,Lymph node,Brain	Lymph node
T02-045	Lung,Lymph node,Brain	Brain
T02-046	Lung,Lymph node,Bone,Brain	Lung
T02-046	Lung,Lymph node,Bone,Brain	Lymph node
T02-046	Lung,Lymph node,Bone,Brain	Bone
T02-046	Lung,Lymph node,Bone,Brain	Brain
T02-047	Lung,Bone,Other: Pleural effusion	Lung
T02-047	Lung,Bone,Other: Pleural effusion	Bone
T02-047	Lung,Bone,Other: Pleural effusion	Other	Pleural effusion
T02-048	Lung,Bone	Lung
T02-048	Lung,Bone	Bone
T02-049	Brain	Brain
T02-050	Lung,Other: Pleural effusion	Lung
T02-050	Lung,Other: Pleural effusion	Other	Pleural effusion
T02-051	Lung,Lymph node,Bone,Other: Pleural seeding	Lung
T02-051	Lung,Lymph node,Bone,Other: Pleural seeding	Lymph node
T02-051	Lung,Lymph node,Bone,Other: Pleural seeding	Bone
T02-051	Lung,Lymph node,Bone,Other: Pleural seeding	Other	Pleural seeding
T02-052	Lung,Lymph node	Lung
T02-052	Lung,Lymph node	Lymph node
T02-053	Lung,Lymph node,Other: Pleural effision	Lung
T02-053	Lung,Lymph node,Other: Pleural effision	Lymph node
T02-053	Lung,Lymph node,Other: Pleural effision	Other	Pleural effision
T02-054	Brain	Brain
T02-055	Lung,Lymph node,Bone,Other: Pleural effusion	Lung
T02-055	Lung,Lymph node,Bone,Other: Pleural effusion	Lymph node
T02-055	Lung,Lymph node,Bone,Other: Pleural effusion	Bone
T02-055	Lung,Lymph node,Bone,Other: Pleural effusion	Other	Pleural effusion
T02-056	Lung,Bone,Brain	Lung
T02-056	Lung,Bone,Brain	Bone
T02-056	Lung,Bone,Brain	Brain
T02-057	Lung,Lymph node,Bone,Other: Pleural effusion	Lung
T02-057	Lung,Lymph node,Bone,Other: Pleural effusion	Lymph node
T02-057	Lung,Lymph node,Bone,Other: Pleural effusion	Bone
T02-057	Lung,Lymph node,Bone,Other: Pleural effusion	Other	Pleural effusion
T02-058	Lung,Lymph node,Bone,Brain	Lung
T02-058	Lung,Lymph node,Bone,Brain	Lymph node
T02-058	Lung,Lymph node,Bone,Brain	Bone
T02-058	Lung,Lymph node,Bone,Brain	Brain
T02-059	Lung,Lymph node	Lung
T02-059	Lung,Lymph node	Lymph node
T02-060	Lung	Lung
T02-061	Lung,Bone,Brain	Lung
T02-061	Lung,Bone,Brain	Bone
T02-061	Lung,Bone,Brain	Brain
T02-062	Lung,Lymph node,Skin	Lung
T02-062	Lung,Lymph node,Skin	Lymph node
T02-062	Lung,Lymph node,Skin	Skin
T02-063	Brain	Brain
T02-064	Lung,Bone,Other: Pleural effusion	Lung
T02-064	Lung,Bone,Other: Pleural effusion	Bone
T02-064	Lung,Bone,Other: Pleural effusion	Other	Pleural effusion
T02-065	Lung,Lymph node	Lung
T02-065	Lung,Lymph node	Lymph node
T02-066	Lung,Lymph node,Bone	Lung
T02-066	Lung,Lymph node,Bone	Lymph node
T02-066	Lung,Lymph node,Bone	Bone
T02-067	Lung,Lymph node,Bone	Lung
T02-067	Lung,Lymph node,Bone	Lymph node
T02-067	Lung,Lymph node,Bone	Bone
T02-068	Lung,Lymph node,Bone	Lung
T02-068	Lung,Lymph node,Bone	Lymph node
T02-068	Lung,Lymph node,Bone	Bone
T02-069	Lung,Bone	Lung
T02-069	Lung,Bone	Bone
T02-070	Lung,Lymph node	Lung
T02-070	Lung,Lymph node	Lymph node
T02-072	Bone	Bone
T02-073	Brain	Brain
T02-074	Lung,Lymph node,Bone,Brain,Other: Pleural effusion	Lung
T02-074	Lung,Lymph node,Bone,Brain,Other: Pleural effusion	Lymph node
T02-074	Lung,Lymph node,Bone,Brain,Other: Pleural effusion	Bone
T02-074	Lung,Lymph node,Bone,Brain,Other: Pleural effusion	Brain
T02-074	Lung,Lymph node,Bone,Brain,Other: Pleural effusion	Other	Pleural effusion
T02-075	Lung,Lymph node,Bone	Lung
T02-075	Lung,Lymph node,Bone	Lymph node
T02-075	Lung,Lymph node,Bone	Bone
T02-076	Lung,Lymph node	Lung
T02-076	Lung,Lymph node	Lymph node
T02-077	Lung,Other: Pleural seeding	Lung
T02-077	Lung,Other: Pleural seeding	Other	Pleural seeding
T02-078	Liver,Lymph node,Brain,Other: Pleural effusion	Liver
T02-078	Liver,Lymph node,Brain,Other: Pleural effusion	Lymph node
T02-078	Liver,Lymph node,Brain,Other: Pleural effusion	Brain
T02-078	Liver,Lymph node,Brain,Other: Pleural effusion	Other	Pleural effusion
T02-079	Lung,Bone,Brain	Lung
T02-079	Lung,Bone,Brain	Bone
T02-079	Lung,Bone,Brain	Brain
T02-080	Lung,Lymph node,Bone	Lung
T02-080	Lung,Lymph node,Bone	Lymph node
T02-080	Lung,Lymph node,Bone	Bone
T02-081	Lung,Liver,Bone,Brain	Lung
T02-081	Lung,Liver,Bone,Brain	Liver
T02-081	Lung,Liver,Bone,Brain	Bone
T02-081	Lung,Liver,Bone,Brain	Brain
T02-082	Lung,Liver,Lymph node	Lung
T02-082	Lung,Liver,Lymph node	Liver
T02-082	Lung,Liver,Lymph node	Lymph node
T02-083	Lung,Lymph node,Brain	Lung
T02-083	Lung,Lymph node,Brain	Lymph node
T02-083	Lung,Lymph node,Brain	Brain
T02-084	Lung,Lymph node,Bone,Other: Pleural effusion,pericardial effusion	Lung
T02-084	Lung,Lymph node,Bone,Other: Pleural effusion,pericardial effusion	Lymph node
T02-084	Lung,Lymph node,Bone,Other: Pleural effusion,pericardial effusion	Bone
T02-084	Lung,Lymph node,Bone,Other: Pleural effusion,pericardial effusion	Other	Pleural effusion,pericardial effusion
T02-085	Brain	Brain
T02-086	Lung,Liver,Lymph node,Bone,Brain	Lung
T02-086	Lung,Liver,Lymph node,Bone,Brain	Liver
T02-086	Lung,Liver,Lymph node,Bone,Brain	Lymph node
T02-086	Lung,Liver,Lymph node,Bone,Brain	Bone
T02-086	Lung,Liver,Lymph node,Bone,Brain	Brain
T02-087	Lung,Lymph node,Other: Pleural seeding	Lung
T02-087	Lung,Lymph node,Other: Pleural seeding	Lymph node
T02-087	Lung,Lymph node,Other: Pleural seeding	Other	Pleural seeding
T02-088	Lung,Liver,Lymph node,Other: Pleural effusion	Lung
T02-088	Lung,Liver,Lymph node,Other: Pleural effusion	Liver
T02-088	Lung,Liver,Lymph node,Other: Pleural effusion	Lymph node
T02-088	Lung,Liver,Lymph node,Other: Pleural effusion	Other	Pleural effusion
T02-089	Lung,Lymph node,Bone,Brain,Other: Pleural effusion	Lung
T02-089	Lung,Lymph node,Bone,Brain,Other: Pleural effusion	Lymph node
T02-089	Lung,Lymph node,Bone,Brain,Other: Pleural effusion	Bone
T02-089	Lung,Lymph node,Bone,Brain,Other: Pleural effusion	Brain
T02-089	Lung,Lymph node,Bone,Brain,Other: Pleural effusion	Other	Pleural effusion
T02-090	Lung,Lymph node,Bone	Lung
T02-090	Lung,Lymph node,Bone	Lymph node
T02-090	Lung,Lymph node,Bone	Bone
T03-001	Lung,Lymph node,Bone	Lung
T03-001	Lung,Lymph node,Bone	Lymph node
T03-001	Lung,Lymph node,Bone	Bone
T03-002	Lung,Lymph node,Bone	Lung
T03-002	Lung,Lymph node,Bone	Lymph node
T03-002	Lung,Lymph node,Bone	Bone
T03-003	Lung,Bone	Lung
T03-003	Lung,Bone	Bone
T03-004	Lung,Bone,Brain	Lung
T03-004	Lung,Bone,Brain	Bone
T03-004	Lung,Bone,Brain	Brain
T03-005	Lung,Lymph node,Brain	Lung
T03-005	Lung,Lymph node,Brain	Lymph node
T03-005	Lung,Lymph node,Brain	Brain
T03-006	Lung,Lymph node	Lung
T03-006	Lung,Lymph node	Lymph node
T03-007	Lung,Lymph node,Bone,Brain	Lung
T03-007	Lung,Lymph node,Bone,Brain	Lymph node
T03-007	Lung,Lymph node,Bone,Brain	Bone
T03-007	Lung,Lymph node,Bone,Brain	Brain
T03-008	Lung,Lymph node	Lung
T03-008	Lung,Lymph node	Lymph node
T03-009	Lung	Lung
T03-010	Lung	Lung
T03-011	Bone,Brain,Other: PELURA EFFUSION	Bone
T03-011	Bone,Brain,Other: PELURA EFFUSION	Brain
T03-011	Bone,Brain,Other: PELURA EFFUSION	Other	PELURA EFFUSION
T03-012	Lung,Bone,Brain	Lung
T03-012	Lung,Bone,Brain	Bone
T03-012	Lung,Bone,Brain	Brain
T03-013	Lung,Other: PLEURA EFFUSION	Lung
T03-013	Lung,Other: PLEURA EFFUSION	Other	PLEURA EFFUSION
T03-014	Lung,Liver,Lymph node,Bone,Other: pleural effusion	Lung
T03-014	Lung,Liver,Lymph node,Bone,Other: pleural effusion	Liver
T03-014	Lung,Liver,Lymph node,Bone,Other: pleural effusion	Lymph node
T03-014	Lung,Liver,Lymph node,Bone,Other: pleural effusion	Bone
T03-014	Lung,Liver,Lymph node,Bone,Other: pleural effusion	Other	pleural effusion
T03-015	Lung,Lymph node,Other: Pleural effusion	Lung
T03-015	Lung,Lymph node,Other: Pleural effusion	Lymph node
T03-015	Lung,Lymph node,Other: Pleural effusion	Other	Pleural effusion
T03-016	Lung,Lymph node,Bone	Lung
T03-016	Lung,Lymph node,Bone	Lymph node
T03-016	Lung,Lymph node,Bone	Bone
T03-017	Lung,Lymph node,Other: pleural effusion	Lung
T03-017	Lung,Lymph node,Other: pleural effusion	Lymph node
T03-017	Lung,Lymph node,Other: pleural effusion	Other	pleural effusion
T03-018	Lung,Lymph node,Bone,Brain	Lung
T03-018	Lung,Lymph node,Bone,Brain	Lymph node
T03-018	Lung,Lymph node,Bone,Brain	Bone
T03-018	Lung,Lymph node,Bone,Brain	Brain
T03-019	Lung,Lymph node,Bone,Brain	Lung
T03-019	Lung,Lymph node,Bone,Brain	Lymph node
T03-019	Lung,Lymph node,Bone,Brain	Bone
T03-019	Lung,Lymph node,Bone,Brain	Brain
T03-020	Lung,Lymph node,Brain	Lung
T03-020	Lung,Lymph node,Brain	Lymph node
T03-020	Lung,Lymph node,Brain	Brain
T04-001	Lung,Lymph node,Bone,Brain	Lung
T04-001	Lung,Lymph node,Bone,Brain	Lymph node
T04-001	Lung,Lymph node,Bone,Brain	Bone
T04-001	Lung,Lymph node,Bone,Brain	Brain
T04-002	Lung	Lung
T04-007	Lung,Bone,Brain	Lung
T04-007	Lung,Bone,Brain	Bone
T04-007	Lung,Bone,Brain	Brain
T04-009	Lung,Liver,Bone,Brain	Lung
T04-009	Lung,Liver,Bone,Brain	Liver
T04-009	Lung,Liver,Bone,Brain	Bone
T04-009	Lung,Liver,Bone,Brain	Brain
T04-010	Lung,Bone	Lung
T04-010	Lung,Bone	Bone
T04-011	Lung,Lymph node,Other: pleura effusion	Lung
T04-011	Lung,Lymph node,Other: pleura effusion	Lymph node
T04-011	Lung,Lymph node,Other: pleura effusion	Other	pleura effusion
T04-012	Lung,Lymph node,Bone	Lung
T04-012	Lung,Lymph node,Bone	Lymph node
T04-012	Lung,Lymph node,Bone	Bone
T04-013	Lung	Lung
T04-015	Lung,Liver,Other: Pleura	Lung
T04-015	Lung,Liver,Other: Pleura	Liver
T04-015	Lung,Liver,Other: Pleura	Other	Pleura
T04-016	Lung,Lymph node,Bone	Lung
T04-016	Lung,Lymph node,Bone	Lymph node
T04-016	Lung,Lymph node,Bone	Bone
T04-017	Lung,Lymph node,Brain	Lung
T04-017	Lung,Lymph node,Brain	Lymph node
T04-017	Lung,Lymph node,Brain	Brain
T04-019	Lung,Lymph node	Lung
T04-019	Lung,Lymph node	Lymph node
T04-021	Lung,Liver	Lung
T04-021	Lung,Liver	Liver
T04-024	Lung,Lymph node,Other: pleura effusion	Lung
T04-024	Lung,Lymph node,Other: pleura effusion	Lymph node
T04-024	Lung,Lymph node,Other: pleura effusion	Other	pleura effusion
T04-025	Lung,Bone	Lung
T04-025	Lung,Bone	Bone
T04-027	Lung,Lymph node,Bone	Lung
T04-027	Lung,Lymph node,Bone	Lymph node
T04-027	Lung,Lymph node,Bone	Bone
T04-028	Lung,Other: Pleura effusion	Lung
T04-028	Lung,Other: Pleura effusion	Other	Pleura effusion
T04-029	Lung	Lung
T04-030	Lung,Lymph node,Bone	Lung
T04-030	Lung,Lymph node,Bone	Lymph node
T04-030	Lung,Lymph node,Bone	Bone
T04-031	Lung,Lymph node,Other: pleura effusion	Lung
T04-031	Lung,Lymph node,Other: pleura effusion	Lymph node
T04-031	Lung,Lymph node,Other: pleura effusion	Other	pleura effusion
T04-032	Lung,Lymph node	Lung
T04-032	Lung,Lymph node	Lymph node
T04-033	Lung,Lymph node,Brain	Lung
T04-033	Lung,Lymph node,Brain	Lymph node
T04-033	Lung,Lymph node,Brain	Brain
T04-035	Lung,Lymph node	Lung
T04-035	Lung,Lymph node	Lymph node
T04-036	Lung,Brain	Lung
T04-036	Lung,Brain	Brain
T04-040	Lung,Lymph node,Brain	Lung
T04-040	Lung,Lymph node,Brain	Lymph node
T04-040	Lung,Lymph node,Brain	Brain
T05-001	Liver,Bone	Liver
T05-001	Liver,Bone	Bone
T05-002	Lung,Lymph node	Lung
T05-002	Lung,Lymph node	Lymph node
T05-003	Lung,Lymph node,Bone,Brain	Lung
T05-003	Lung,Lymph node,Bone,Brain	Lymph node
T05-003	Lung,Lymph node,Bone,Brain	Bone
T05-003	Lung,Lymph node,Bone,Brain	Brain
T05-004	Lung,Lymph node	Lung
T05-004	Lung,Lymph node	Lymph node
T05-005	Lung,Bone	Lung
T05-005	Lung,Bone	Bone
T05-006	Lung,Lymph node	Lung
T05-006	Lung,Lymph node	Lymph node
T05-008	Lung,Liver,Lymph node,Bone,Brain	Lung
T05-008	Lung,Liver,Lymph node,Bone,Brain	Liver
T05-008	Lung,Liver,Lymph node,Bone,Brain	Lymph node
T05-008	Lung,Liver,Lymph node,Bone,Brain	Bone
T05-008	Lung,Liver,Lymph node,Bone,Brain	Brain
T05-011	Lung	Lung
T05-012	Lung,Bone,Brain	Lung
T05-012	Lung,Bone,Brain	Bone
T05-012	Lung,Bone,Brain	Brain
T05-013	Lung,Bone	Lung
T05-013	Lung,Bone	Bone
T05-015	Lung,Other: pleura	Lung
T05-015	Lung,Other: pleura	Other	pleura
T06-001	Lung	Lung
T06-002	Lung,Bone	Lung
T06-002	Lung,Bone	Bone
T06-003	Lung,Brain	Lung
T06-003	Lung,Brain	Brain
T06-004	Lung,Bone,Brain	Lung
T06-004	Lung,Bone,Brain	Bone
T06-004	Lung,Bone,Brain	Brain
T06-006	Lung	Lung
T06-007	Lung,Adrenal	Lung
T06-007	Lung,Adrenal	Adrenal
T06-008	Lung,Bone	Lung
T06-008	Lung,Bone	Bone
T06-010	Lung,Other: kidney	Lung
T06-010	Lung,Other: kidney	Other	kidney
T06-011	Lung,Bone	Lung
T06-011	Lung,Bone	Bone
T06-012	Lung	Lung
T06-013	Lung,Liver,Bone	Lung
T06-013	Lung,Liver,Bone	Liver
T06-013	Lung,Liver,Bone	Bone
T06-014	Lung,Bone	Lung
T06-014	Lung,Bone	Bone
T06-015	Lung,Bone,Brain	Lung
T06-015	Lung,Bone,Brain	Bone
T06-015	Lung,Bone,Brain	Brain
T06-016	Lung	Lung
T06-019	Lung	Lung
T06-020	Lung	Lung
T06-022	Lung,Bone,Brain	Lung
T06-022	Lung,Bone,Brain	Bone
T06-022	Lung,Bone,Brain	Brain
T06-023	Lung,Bone	Lung
T06-023	Lung,Bone	Bone
T06-024	Lung,Bone,Adrenal,Brain	Lung
T06-024	Lung,Bone,Adrenal,Brain	Bone
T06-024	Lung,Bone,Adrenal,Brain	Adrenal
T06-024	Lung,Bone,Adrenal,Brain	Brain
T06-025	Lung	Lung
T06-026	Lung,Lymph node,Other: pleura	Lung
T06-026	Lung,Lymph node,Other: pleura	Lymph node
T06-026	Lung,Lymph node,Other: pleura	Other	pleura
T06-027	Lung	Lung
T06-028	Lung	Lung
T07-001	Lung,Brain	Lung
T07-001	Lung,Brain	Brain
T07-002	Lung,Brain,Other: Right supraclavicular fossa nodal metastasis.	Lung
T07-002	Lung,Brain,Other: Right supraclavicular fossa nodal metastasis.	Brain
T07-002	Lung,Brain,Other: Right supraclavicular fossa nodal metastasis.	Other	Right supraclavicular fossa nodal metastasis.
T07-003	Lung,Liver,Bone,Brain	Lung
T07-003	Lung,Liver,Bone,Brain	Liver
T07-003	Lung,Liver,Bone,Brain	Bone
T07-003	Lung,Liver,Bone,Brain	Brain
T07-004	Lung,Bone,Brain	Lung
T07-004	Lung,Bone,Brain	Bone
T07-004	Lung,Bone,Brain	Brain
T07-005	Lung,Bone	Lung
T07-005	Lung,Bone	Bone
T07-006	Lung,Brain	Lung
T07-006	Lung,Brain	Brain
T07-007	Lung,Lymph node,Bone,Brain	Lung
T07-007	Lung,Lymph node,Bone,Brain	Lymph node
T07-007	Lung,Lymph node,Bone,Brain	Bone
T07-007	Lung,Lymph node,Bone,Brain	Brain
T07-008	Lung,Lymph node,Brain	Lung
T07-008	Lung,Lymph node,Brain	Lymph node
T07-008	Lung,Lymph node,Brain	Brain
T07-009	Lung,Bone,Brain	Lung
T07-009	Lung,Bone,Brain	Bone
T07-009	Lung,Bone,Brain	Brain
T07-010	Lung,Bone,Brain	Lung
T07-010	Lung,Bone,Brain	Bone
T07-010	Lung,Bone,Brain	Brain
T07-011	Lung,Bone,Brain	Lung
T07-011	Lung,Bone,Brain	Bone
T07-011	Lung,Bone,Brain	Brain
T07-012	Lung,Bone	Lung
T07-012	Lung,Bone	Bone
T07-013	Lung,Bone	Lung
T07-013	Lung,Bone	Bone
T07-014	Lung,Liver,Bone,Adrenal,Brain	Lung
T07-014	Lung,Liver,Bone,Adrenal,Brain	Liver
T07-014	Lung,Liver,Bone,Adrenal,Brain	Bone
T07-014	Lung,Liver,Bone,Adrenal,Brain	Adrenal
T07-014	Lung,Liver,Bone,Adrenal,Brain	Brain
T07-015	Lung,Bone,Brain	Lung
T07-015	Lung,Bone,Brain	Bone
T07-015	Lung,Bone,Brain	Brain
T07-016	Lung,Bone	Lung
T07-016	Lung,Bone	Bone
T07-017	Lung	Lung
T07-018	Lung,Bone,Brain	Lung
T07-018	Lung,Bone,Brain	Bone
T07-018	Lung,Bone,Brain	Brain
T07-019	Lung	Lung
T07-020	Lung	Lung
T08-001	Lung,Liver,Lymph node,Bone	Lung
T08-001	Lung,Liver,Lymph node,Bone	Liver
T08-001	Lung,Liver,Lymph node,Bone	Lymph node
T08-001	Lung,Liver,Lymph node,Bone	Bone
T08-002	Lung	Lung
T08-003	Lung,Lymph node,Bone	Lung
T08-003	Lung,Lymph node,Bone	Lymph node
T08-003	Lung,Lymph node,Bone	Bone
T08-004	Lung,Lymph node,Other: left cervical lymph node	Lung
T08-004	Lung,Lymph node,Other: left cervical lymph node	Lymph node
T08-004	Lung,Lymph node,Other: left cervical lymph node	Other	left cervical lymph node
T08-005	Lung,Bone,Head and Neck	Lung
T08-005	Lung,Bone,Head and Neck	Bone
T08-005	Lung,Bone,Head and Neck	Head and Neck
T08-007	Lung,Lymph node,Other: pleural effusion	Lung
T08-007	Lung,Lymph node,Other: pleural effusion	Lymph node
T08-007	Lung,Lymph node,Other: pleural effusion	Other	pleural effusion
T08-008	Lung,Liver,Other: pericardial	Lung
T08-008	Lung,Liver,Other: pericardial	Liver
T08-008	Lung,Liver,Other: pericardial	Other	pericardial
T08-009	Lung,Bone	Lung
T08-009	Lung,Bone	Bone
T08-010	Lung,Liver,Lymph node	Lung
T08-010	Lung,Liver,Lymph node	Liver
T08-010	Lung,Liver,Lymph node	Lymph node
T08-011	Lung,Other: pericardial effusion and pleural effusion	Lung
T08-011	Lung,Other: pericardial effusion and pleural effusion	Other	pericardial effusion and pleural effusion
T08-012	Lung,Bone,Other: pleural effusion	Lung
T08-012	Lung,Bone,Other: pleural effusion	Bone
T08-012	Lung,Bone,Other: pleural effusion	Other	pleural effusion
T08-013	Lung,Lymph node,Other: pleural effusion	Lung
T08-013	Lung,Lymph node,Other: pleural effusion	Lymph node
T08-013	Lung,Lymph node,Other: pleural effusion	Other	pleural effusion
T08-014	Lung,Brain,Other: spine	Lung
T08-014	Lung,Brain,Other: spine	Brain
T08-014	Lung,Brain,Other: spine	Other	spine
T08-015	Lung,Lymph node,Bone,Adrenal,Brain	Lung
T08-015	Lung,Lymph node,Bone,Adrenal,Brain	Lymph node
T08-015	Lung,Lymph node,Bone,Adrenal,Brain	Bone
T08-015	Lung,Lymph node,Bone,Adrenal,Brain	Adrenal
T08-015	Lung,Lymph node,Bone,Adrenal,Brain	Brain
T08-016	Lung,Liver,Bone,Brain	Lung
T08-016	Lung,Liver,Bone,Brain	Liver
T08-016	Lung,Liver,Bone,Brain	Bone
T08-016	Lung,Liver,Bone,Brain	Brain
T08-017	Lung,Bone,Brain,Other: spleen	Lung
T08-017	Lung,Bone,Brain,Other: spleen	Bone
T08-017	Lung,Bone,Brain,Other: spleen	Brain
T08-017	Lung,Bone,Brain,Other: spleen	Other	spleen
T08-018	Lung,Bone,Brain	Lung
T08-018	Lung,Bone,Brain	Bone
T08-018	Lung,Bone,Brain	Brain
T08-019	Lung,Bone,Brain	Lung
T08-019	Lung,Bone,Brain	Bone
T08-019	Lung,Bone,Brain	Brain
T08-020	Lung,Bone,Adrenal	Lung
T08-020	Lung,Bone,Adrenal	Bone
T08-020	Lung,Bone,Adrenal	Adrenal
T08-021	Lung,Liver	Lung
T08-021	Lung,Liver	Liver
T08-023	Lung,Bone	Lung
T08-023	Lung,Bone	Bone
T08-024	Lung,Bone,Brain	Lung
T08-024	Lung,Bone,Brain	Bone
T08-024	Lung,Bone,Brain	Brain
T09-002	Lung,Liver,Lymph node,Brain	Lung
T09-002	Lung,Liver,Lymph node,Brain	Liver
T09-002	Lung,Liver,Lymph node,Brain	Lymph node
T09-002	Lung,Liver,Lymph node,Brain	Brain
T09-003	Lung,Lymph node	Lung
T09-003	Lung,Lymph node	Lymph node
T09-006	Lung,Lymph node	Lung
T09-006	Lung,Lymph node	Lymph node
T09-007	Lung,Brain	Lung
T09-007	Lung,Brain	Brain
T09-013	Liver	Liver
T09-014	Lung,Liver,Bone,Adrenal	Lung
T09-014	Lung,Liver,Bone,Adrenal	Liver
T09-014	Lung,Liver,Bone,Adrenal	Bone
T09-014	Lung,Liver,Bone,Adrenal	Adrenal
T09-016	Lung	Lung
T09-018	Lung	Lung
T09-020	Lung	Lung
T09-021	Lung,Lymph node	Lung
T09-021	Lung,Lymph node	Lymph node
T09-028	Lung,Lymph node,Brain	Lung
T09-028	Lung,Lymph node,Brain	Lymph node
T09-028	Lung,Lymph node,Brain	Brain
T09-032	Lung,Liver	Lung
T09-032	Lung,Liver	Liver
T10-005	Lung	Lung
T10-010	Lung	Lung
T10-011	Lung,Bone	Lung
T10-011	Lung,Bone	Bone
T10-012	Lung,Bone	Lung
T10-012	Lung,Bone	Bone
T10-021	Lung	Lung

## Sheet: T14_1_2_C
Subject No.	System	Yes/ No	Comorbidity Burden	Comorbidity Burden by Sub-Item in Each System
T01-001	Respiratory System	No	None	None
T01-001	Gastrointestinal System	No	None	None
T01-001	Renal System	No	None	None
T01-001	Endocrine System	No	None	None
T01-001	Neurological System	No	None	None
T01-001	Rheumatologic	No	None	None
T01-001	Immunological System	No	None	None
T01-001	Malignancy	No	None	None
T01-001	Body Weight	No	None	None
T01-001	Cardiovascular System	Yes	Hypertension	Hypertension
T01-002	Respiratory System	No	None	None
T01-002	Gastrointestinal System	No	None	None
T01-002	Renal System	No	None	None
T01-002	Neurological System	No	None	None
T01-002	Rheumatologic	No	None	None
T01-002	Immunological System	No	None	None
T01-002	Malignancy	No	None	None
T01-002	Body Weight	No	None	None
T01-002	Endocrine System	Yes	Diabetes Mellitus,Thyroid goiter	Diabetes Mellitus
T01-002	Endocrine System	Yes	Diabetes Mellitus,Thyroid goiter	Thyroid goiter
T01-002	Cardiovascular System	Yes	Hypertension	Hypertension
T01-003	Cardiovascular System	No	None	None
T01-003	Respiratory System	No	None	None
T01-003	Gastrointestinal System	No	None	None
T01-003	Renal System	No	None	None
T01-003	Endocrine System	No	None	None
T01-003	Neurological System	No	None	None
T01-003	Rheumatologic	No	None	None
T01-003	Immunological System	No	None	None
T01-003	Malignancy	No	None	None
T01-003	Body Weight	No	None	None
T01-004	Respiratory System	No	None	None
T01-004	Gastrointestinal System	No	None	None
T01-004	Renal System	No	None	None
T01-004	Neurological System	No	None	None
T01-004	Rheumatologic	No	None	None
T01-004	Immunological System	No	None	None
T01-004	Malignancy	No	None	None
T01-004	Body Weight	No	None	None
T01-004	Endocrine System	Yes	Hyperlipidemia	Hyperlipidemia
T01-004	Cardiovascular System	Yes	Hypertension	Hypertension
T01-005	Cardiovascular System	No	None	None
T01-005	Respiratory System	No	None	None
T01-005	Renal System	No	None	None
T01-005	Endocrine System	No	None	None
T01-005	Neurological System	No	None	None
T01-005	Rheumatologic	No	None	None
T01-005	Immunological System	No	None	None
T01-005	Malignancy	No	None	None
T01-005	Body Weight	No	None	None
T01-005	Gastrointestinal System	Yes	Hepatitis C	Hepatitis C
T01-006	Cardiovascular System	No	None	None
T01-006	Respiratory System	No	None	None
T01-006	Gastrointestinal System	No	None	None
T01-006	Renal System	No	None	None
T01-006	Endocrine System	No	None	None
T01-006	Neurological System	No	None	None
T01-006	Rheumatologic	No	None	None
T01-006	Immunological System	No	None	None
T01-006	Malignancy	No	None	None
T01-006	Body Weight	No	None	None
T01-007	Cardiovascular System	No	None	None
T01-007	Respiratory System	No	None	None
T01-007	Gastrointestinal System	No	None	None
T01-007	Renal System	No	None	None
T01-007	Endocrine System	No	None	None
T01-007	Neurological System	No	None	None
T01-007	Rheumatologic	No	None	None
T01-007	Immunological System	No	None	None
T01-007	Malignancy	No	None	None
T01-007	Body Weight	No	None	None
T01-008	Respiratory System	No	None	None
T01-008	Gastrointestinal System	No	None	None
T01-008	Renal System	No	None	None
T01-008	Endocrine System	No	None	None
T01-008	Neurological System	No	None	None
T01-008	Immunological System	No	None	None
T01-008	Malignancy	No	None	None
T01-008	Body Weight	No	None	None
T01-008	Cardiovascular System	Yes	Hypertension	Hypertension
T01-008	Rheumatologic	Yes	gouty arthritis	gouty arthritis
T01-009	Cardiovascular System	No	None	None
T01-009	Respiratory System	No	None	None
T01-009	Gastrointestinal System	No	None	None
T01-009	Renal System	No	None	None
T01-009	Endocrine System	No	None	None
T01-009	Neurological System	No	None	None
T01-009	Rheumatologic	No	None	None
T01-009	Immunological System	No	None	None
T01-009	Malignancy	No	None	None
T01-009	Body Weight	No	None	None
T01-010	Respiratory System	No	None	None
T01-010	Gastrointestinal System	No	None	None
T01-010	Renal System	No	None	None
T01-010	Neurological System	No	None	None
T01-010	Rheumatologic	No	None	None
T01-010	Immunological System	No	None	None
T01-010	Malignancy	No	None	None
T01-010	Body Weight	No	None	None
T01-010	Endocrine System	Yes	Diabetes Mellitus	Diabetes Mellitus
T01-010	Cardiovascular System	Yes	Hypertension	Hypertension
T01-011	Cardiovascular System	No	None	None
T01-011	Respiratory System	No	None	None
T01-011	Gastrointestinal System	No	None	None
T01-011	Renal System	No	None	None
T01-011	Endocrine System	No	None	None
T01-011	Neurological System	No	None	None
T01-011	Rheumatologic	No	None	None
T01-011	Immunological System	No	None	None
T01-011	Malignancy	No	None	None
T01-011	Body Weight	No	None	None
T01-012	Respiratory System	No	None	None
T01-012	Gastrointestinal System	No	None	None
T01-012	Renal System	No	None	None
T01-012	Endocrine System	No	None	None
T01-012	Neurological System	No	None	None
T01-012	Rheumatologic	No	None	None
T01-012	Immunological System	No	None	None
T01-012	Malignancy	No	None	None
T01-012	Body Weight	No	None	None
T01-012	Cardiovascular System	Yes	Hypertension	Hypertension
T01-013	Respiratory System	No	None	None
T01-013	Renal System	No	None	None
T01-013	Endocrine System	No	None	None
T01-013	Neurological System	No	None	None
T01-013	Rheumatologic	No	None	None
T01-013	Immunological System	No	None	None
T01-013	Malignancy	No	None	None
T01-013	Body Weight	No	None	None
T01-013	Gastrointestinal System	Yes	Hepatitis B	Hepatitis B
T01-013	Cardiovascular System	Yes	Subclavian vein thrombosis	Subclavian vein thrombosis
T01-014	Respiratory System	No	None	None
T01-014	Gastrointestinal System	No	None	None
T01-014	Renal System	No	None	None
T01-014	Endocrine System	No	None	None
T01-014	Neurological System	No	None	None
T01-014	Rheumatologic	No	None	None
T01-014	Immunological System	No	None	None
T01-014	Malignancy	No	None	None
T01-014	Body Weight	No	None	None
T01-014	Cardiovascular System	Yes	Hypertension	Hypertension
T01-015	Cardiovascular System	No	None	None
T01-015	Respiratory System	No	None	None
T01-015	Gastrointestinal System	No	None	None
T01-015	Renal System	No	None	None
T01-015	Endocrine System	No	None	None
T01-015	Neurological System	No	None	None
T01-015	Rheumatologic	No	None	None
T01-015	Immunological System	No	None	None
T01-015	Malignancy	No	None	None
T01-015	Body Weight	No	None	None
T01-016	Cardiovascular System	No	None	None
T01-016	Respiratory System	No	None	None
T01-016	Gastrointestinal System	No	None	None
T01-016	Renal System	No	None	None
T01-016	Endocrine System	No	None	None
T01-016	Neurological System	No	None	None
T01-016	Rheumatologic	No	None	None
T01-016	Immunological System	No	None	None
T01-016	Malignancy	No	None	None
T01-016	Body Weight	No	None	None
T01-017	Cardiovascular System	No	None	None
T01-017	Respiratory System	No	None	None
T01-017	Gastrointestinal System	No	None	None
T01-017	Renal System	No	None	None
T01-017	Endocrine System	No	None	None
T01-017	Neurological System	No	None	None
T01-017	Rheumatologic	No	None	None
T01-017	Immunological System	No	None	None
T01-017	Malignancy	No	None	None
T01-017	Body Weight	No	None	None
T01-018	Cardiovascular System	No	None	None
T01-018	Respiratory System	No	None	None
T01-018	Gastrointestinal System	No	None	None
T01-018	Renal System	No	None	None
T01-018	Endocrine System	No	None	None
T01-018	Neurological System	No	None	None
T01-018	Rheumatologic	No	None	None
T01-018	Immunological System	No	None	None
T01-018	Malignancy	No	None	None
T01-018	Body Weight	No	None	None
T01-019	Cardiovascular System	No	None	None
T01-019	Respiratory System	No	None	None
T01-019	Gastrointestinal System	No	None	None
T01-019	Renal System	No	None	None
T01-019	Endocrine System	No	None	None
T01-019	Neurological System	No	None	None
T01-019	Rheumatologic	No	None	None
T01-019	Immunological System	No	None	None
T01-019	Malignancy	No	None	None
T01-019	Body Weight	No	None	None
T01-020	Respiratory System	No	None	None
T01-020	Gastrointestinal System	No	None	None
T01-020	Renal System	No	None	None
T01-020	Neurological System	No	None	None
T01-020	Immunological System	No	None	None
T01-020	Malignancy	No	None	None
T01-020	Body Weight	No	None	None
T01-020	Endocrine System	Yes	Diabetes Mellitus	Diabetes Mellitus
T01-020	Cardiovascular System	Yes	Hypertension	Hypertension
T01-020	Rheumatologic	Yes	Osteoarthritis	Osteoarthritis
T01-021	Cardiovascular System	No	None	None
T01-021	Respiratory System	No	None	None
T01-021	Gastrointestinal System	No	None	None
T01-021	Renal System	No	None	None
T01-021	Neurological System	No	None	None
T01-021	Rheumatologic	No	None	None
T01-021	Immunological System	No	None	None
T01-021	Malignancy	No	None	None
T01-021	Body Weight	No	None	None
T01-021	Endocrine System	Yes	Hyperlipidemia	Hyperlipidemia
T01-022	Cardiovascular System	No	None	None
T01-022	Respiratory System	No	None	None
T01-022	Gastrointestinal System	No	None	None
T01-022	Renal System	No	None	None
T01-022	Endocrine System	No	None	None
T01-022	Neurological System	No	None	None
T01-022	Rheumatologic	No	None	None
T01-022	Immunological System	No	None	None
T01-022	Malignancy	No	None	None
T01-022	Body Weight	No	None	None
T01-023	Cardiovascular System	No	None	None
T01-023	Respiratory System	No	None	None
T01-023	Gastrointestinal System	No	None	None
T01-023	Renal System	No	None	None
T01-023	Endocrine System	No	None	None
T01-023	Neurological System	No	None	None
T01-023	Rheumatologic	No	None	None
T01-023	Immunological System	No	None	None
T01-023	Malignancy	No	None	None
T01-023	Body Weight	No	None	None
T01-024	Cardiovascular System	No	None	None
T01-024	Respiratory System	No	None	None
T01-024	Gastrointestinal System	No	None	None
T01-024	Renal System	No	None	None
T01-024	Neurological System	No	None	None
T01-024	Rheumatologic	No	None	None
T01-024	Immunological System	No	None	None
T01-024	Malignancy	No	None	None
T01-024	Body Weight	No	None	None
T01-024	Endocrine System	Yes	Hyperlipidemia	Hyperlipidemia
T01-025	Cardiovascular System	No	None	None
T01-025	Respiratory System	No	None	None
T01-025	Renal System	No	None	None
T01-025	Neurological System	No	None	None
T01-025	Rheumatologic	No	None	None
T01-025	Immunological System	No	None	None
T01-025	Malignancy	No	None	None
T01-025	Body Weight	No	None	None
T01-025	Gastrointestinal System	Yes	Hepatic hemangioma	Hepatic hemangioma
T01-025	Endocrine System	Yes	Thyroid goiter	Thyroid goiter
T01-026	Respiratory System	No	None	None
T01-026	Gastrointestinal System	No	None	None
T01-026	Renal System	No	None	None
T01-026	Neurological System	No	None	None
T01-026	Rheumatologic	No	None	None
T01-026	Immunological System	No	None	None
T01-026	Malignancy	No	None	None
T01-026	Body Weight	No	None	None
T01-026	Endocrine System	Yes	Hypercholesterolemia	Hypercholesterolemia
T01-026	Cardiovascular System	Yes	Hypertension	Hypertension
T01-027	Cardiovascular System	No	None	None
T01-027	Respiratory System	No	None	None
T01-027	Gastrointestinal System	No	None	None
T01-027	Renal System	No	None	None
T01-027	Endocrine System	No	None	None
T01-027	Neurological System	No	None	None
T01-027	Rheumatologic	No	None	None
T01-027	Immunological System	No	None	None
T01-027	Malignancy	No	None	None
T01-027	Body Weight	No	None	None
T01-028	Cardiovascular System	No	None	None
T01-028	Respiratory System	No	None	None
T01-028	Gastrointestinal System	No	None	None
T01-028	Renal System	No	None	None
T01-028	Endocrine System	No	None	None
T01-028	Neurological System	No	None	None
T01-028	Rheumatologic	No	None	None
T01-028	Immunological System	No	None	None
T01-028	Malignancy	No	None	None
T01-028	Body Weight	No	None	None
T01-029	Cardiovascular System	No	None	None
T01-029	Respiratory System	No	None	None
T01-029	Gastrointestinal System	No	None	None
T01-029	Renal System	No	None	None
T01-029	Endocrine System	No	None	None
T01-029	Neurological System	No	None	None
T01-029	Rheumatologic	No	None	None
T01-029	Immunological System	No	None	None
T01-029	Malignancy	No	None	None
T01-029	Body Weight	No	None	None
T01-030	Respiratory System	No	None	None
T01-030	Gastrointestinal System	No	None	None
T01-030	Renal System	No	None	None
T01-030	Endocrine System	No	None	None
T01-030	Neurological System	No	None	None
T01-030	Rheumatologic	No	None	None
T01-030	Immunological System	No	None	None
T01-030	Malignancy	No	None	None
T01-030	Body Weight	No	None	None
T01-030	Cardiovascular System	Yes	Hypertension	Hypertension
T01-031	Cardiovascular System	No	None	None
T01-031	Respiratory System	No	None	None
T01-031	Gastrointestinal System	No	None	None
T01-031	Renal System	No	None	None
T01-031	Endocrine System	No	None	None
T01-031	Neurological System	No	None	None
T01-031	Rheumatologic	No	None	None
T01-031	Immunological System	No	None	None
T01-031	Malignancy	No	None	None
T01-031	Body Weight	No	None	None
T01-032	Respiratory System	No	None	None
T01-032	Gastrointestinal System	No	None	None
T01-032	Renal System	No	None	None
T01-032	Neurological System	No	None	None
T01-032	Rheumatologic	No	None	None
T01-032	Immunological System	No	None	None
T01-032	Malignancy	No	None	None
T01-032	Body Weight	No	None	None
T01-032	Cardiovascular System	Yes	Coronary Artery Disease (CAD),Hypertension	Coronary Artery Disease (CAD)
T01-032	Cardiovascular System	Yes	Coronary Artery Disease (CAD),Hypertension	Hypertension
T01-032	Endocrine System	Yes	Hyperlipidemia	Hyperlipidemia
T01-033	Respiratory System	No	None	None
T01-033	Gastrointestinal System	No	None	None
T01-033	Renal System	No	None	None
T01-033	Endocrine System	No	None	None
T01-033	Neurological System	No	None	None
T01-033	Rheumatologic	No	None	None
T01-033	Immunological System	No	None	None
T01-033	Malignancy	No	None	None
T01-033	Body Weight	No	None	None
T01-033	Cardiovascular System	Yes	Hypertension	Hypertension
T01-034	Respiratory System	No	None	None
T01-034	Gastrointestinal System	No	None	None
T01-034	Renal System	No	None	None
T01-034	Endocrine System	No	None	None
T01-034	Neurological System	No	None	None
T01-034	Rheumatologic	No	None	None
T01-034	Immunological System	No	None	None
T01-034	Malignancy	No	None	None
T01-034	Body Weight	No	None	None
T01-034	Cardiovascular System	Yes	Hypertension	Hypertension
T01-035	Cardiovascular System	No	None	None
T01-035	Respiratory System	No	None	None
T01-035	Renal System	No	None	None
T01-035	Endocrine System	No	None	None
T01-035	Neurological System	No	None	None
T01-035	Rheumatologic	No	None	None
T01-035	Immunological System	No	None	None
T01-035	Malignancy	No	None	None
T01-035	Body Weight	No	None	None
T01-035	Gastrointestinal System	Yes	Hepatitis B	Hepatitis B
T01-036	Cardiovascular System	No	None	None
T01-036	Respiratory System	No	None	None
T01-036	Gastrointestinal System	No	None	None
T01-036	Renal System	No	None	None
T01-036	Endocrine System	No	None	None
T01-036	Neurological System	No	None	None
T01-036	Rheumatologic	No	None	None
T01-036	Immunological System	No	None	None
T01-036	Malignancy	No	None	None
T01-036	Body Weight	No	None	None
T01-037	Respiratory System	No	None	None
T01-037	Endocrine System	No	None	None
T01-037	Neurological System	No	None	None
T01-037	Rheumatologic	No	None	None
T01-037	Immunological System	No	None	None
T01-037	Malignancy	No	None	None
T01-037	Body Weight	No	None	None
T01-037	Renal System	Yes	Chronic Renal Insufficiency	Chronic Renal Insufficiency
T01-037	Gastrointestinal System	Yes	Fatty liver	Fatty liver
T01-037	Cardiovascular System	Yes	Hypertension	Hypertension
T01-038	Cardiovascular System	No	None	None
T01-038	Respiratory System	No	None	None
T01-038	Gastrointestinal System	No	None	None
T01-038	Renal System	No	None	None
T01-038	Endocrine System	No	None	None
T01-038	Neurological System	No	None	None
T01-038	Rheumatologic	No	None	None
T01-038	Immunological System	No	None	None
T01-038	Malignancy	No	None	None
T01-038	Body Weight	No	None	None
T01-039	Cardiovascular System	No	None	None
T01-039	Respiratory System	No	None	None
T01-039	Gastrointestinal System	No	None	None
T01-039	Endocrine System	No	None	None
T01-039	Neurological System	No	None	None
T01-039	Rheumatologic	No	None	None
T01-039	Immunological System	No	None	None
T01-039	Malignancy	No	None	None
T01-039	Body Weight	No	None	None
T01-039	Renal System	Yes	Chronic Renal Insufficiency	Chronic Renal Insufficiency
T01-040	Cardiovascular System	No	None	None
T01-040	Respiratory System	No	None	None
T01-040	Gastrointestinal System	No	None	None
T01-040	Renal System	No	None	None
T01-040	Endocrine System	No	None	None
T01-040	Neurological System	No	None	None
T01-040	Rheumatologic	No	None	None
T01-040	Immunological System	No	None	None
T01-040	Malignancy	No	None	None
T01-040	Body Weight	No	None	None
T01-041	Cardiovascular System	No	None	None
T01-041	Gastrointestinal System	No	None	None
T01-041	Neurological System	No	None	None
T01-041	Rheumatologic	No	None	None
T01-041	Immunological System	No	None	None
T01-041	Malignancy	No	None	None
T01-041	Body Weight	No	None	None
T01-041	Endocrine System	Yes	Hypokalemia	Hypokalemia
T01-041	Renal System	Yes	Urinary tract infection	Urinary tract infection
T01-041	Respiratory System	Yes	pneumonia	pneumonia
T01-042	Cardiovascular System	No	None	None
T01-042	Respiratory System	No	None	None
T01-042	Gastrointestinal System	No	None	None
T01-042	Renal System	No	None	None
T01-042	Endocrine System	No	None	None
T01-042	Neurological System	No	None	None
T01-042	Rheumatologic	No	None	None
T01-042	Immunological System	No	None	None
T01-042	Malignancy	No	None	None
T01-042	Body Weight	No	None	None
T01-043	Respiratory System	No	None	None
T01-043	Gastrointestinal System	No	None	None
T01-043	Renal System	No	None	None
T01-043	Endocrine System	No	None	None
T01-043	Neurological System	No	None	None
T01-043	Rheumatologic	No	None	None
T01-043	Immunological System	No	None	None
T01-043	Malignancy	No	None	None
T01-043	Body Weight	No	None	None
T01-043	Cardiovascular System	Yes	Hypertension	Hypertension
T01-044	Respiratory System	No	None	None
T01-044	Gastrointestinal System	No	None	None
T01-044	Renal System	No	None	None
T01-044	Endocrine System	No	None	None
T01-044	Neurological System	No	None	None
T01-044	Rheumatologic	No	None	None
T01-044	Immunological System	No	None	None
T01-044	Malignancy	No	None	None
T01-044	Body Weight	No	None	None
T01-044	Cardiovascular System	Yes	Hypertension	Hypertension
T01-045	Cardiovascular System	No	None	None
T01-045	Respiratory System	No	None	None
T01-045	Gastrointestinal System	No	None	None
T01-045	Renal System	No	None	None
T01-045	Endocrine System	No	None	None
T01-045	Rheumatologic	No	None	None
T01-045	Immunological System	No	None	None
T01-045	Malignancy	No	None	None
T01-045	Body Weight	No	None	None
T01-045	Neurological System	Yes	Dizziness	Dizziness
T01-046	Cardiovascular System	No	None	None
T01-046	Respiratory System	No	None	None
T01-046	Gastrointestinal System	No	None	None
T01-046	Renal System	No	None	None
T01-046	Endocrine System	No	None	None
T01-046	Neurological System	No	None	None
T01-046	Rheumatologic	No	None	None
T01-046	Immunological System	No	None	None
T01-046	Body Weight	No	None	None
T01-046	Malignancy	Yes	Cancer	Oral cancer
T01-047	Gastrointestinal System	No	None	None
T01-047	Renal System	No	None	None
T01-047	Endocrine System	No	None	None
T01-047	Neurological System	No	None	None
T01-047	Rheumatologic	No	None	None
T01-047	Immunological System	No	None	None
T01-047	Malignancy	No	None	None
T01-047	Body Weight	No	None	None
T01-047	Respiratory System	Yes	Chronic Obstructive Pulmonary Disease (COPD)	Chronic Obstructive Pulmonary Disease (COPD)
T01-047	Cardiovascular System	Yes	Hypertension	Hypertension
T01-048	Cardiovascular System	No	None	None
T01-048	Respiratory System	No	None	None
T01-048	Renal System	No	None	None
T01-048	Endocrine System	No	None	None
T01-048	Neurological System	No	None	None
T01-048	Rheumatologic	No	None	None
T01-048	Immunological System	No	None	None
T01-048	Body Weight	No	None	None
T01-048	Malignancy	Yes	Cancer	Hepatocellular carcinoma
T01-048	Gastrointestinal System	Yes	Hepatitis B	Hepatitis B
T01-049	Cardiovascular System	No	None	None
T01-049	Gastrointestinal System	No	None	None
T01-049	Renal System	No	None	None
T01-049	Endocrine System	No	None	None
T01-049	Neurological System	No	None	None
T01-049	Rheumatologic	No	None	None
T01-049	Immunological System	No	None	None
T01-049	Malignancy	No	None	None
T01-049	Body Weight	No	None	None
T01-049	Respiratory System	Yes	Upper respiratory infection	Upper respiratory infection
T01-050	Respiratory System	No	None	None
T01-050	Renal System	No	None	None
T01-050	Neurological System	No	None	None
T01-050	Immunological System	No	None	None
T01-050	Malignancy	No	None	None
T01-050	Body Weight	No	None	None
T01-050	Endocrine System	Yes	Diabetes Mellitus,Hyperlipidemia	Diabetes Mellitus
T01-050	Endocrine System	Yes	Diabetes Mellitus,Hyperlipidemia	Hyperlipidemia
T01-050	Rheumatologic	Yes	Gouty arthritis	Gouty arthritis
T01-050	Gastrointestinal System	Yes	Hepatitis C	Hepatitis C
T01-050	Cardiovascular System	Yes	Hypertension,Paroxysmal atrial fibrillation	Hypertension
T01-050	Cardiovascular System	Yes	Hypertension,Paroxysmal atrial fibrillation	Paroxysmal atrial fibrillation
T01-051	Cardiovascular System	No	None	None
T01-051	Respiratory System	No	None	None
T01-051	Gastrointestinal System	No	None	None
T01-051	Renal System	No	None	None
T01-051	Endocrine System	No	None	None
T01-051	Neurological System	No	None	None
T01-051	Rheumatologic	No	None	None
T01-051	Immunological System	No	None	None
T01-051	Malignancy	No	None	None
T01-051	Body Weight	No	None	None
T01-052	Cardiovascular System	No	None	None
T01-052	Respiratory System	No	None	None
T01-052	Gastrointestinal System	No	None	None
T01-052	Renal System	No	None	None
T01-052	Endocrine System	No	None	None
T01-052	Neurological System	No	None	None
T01-052	Rheumatologic	No	None	None
T01-052	Immunological System	No	None	None
T01-052	Malignancy	No	None	None
T01-052	Body Weight	No	None	None
T01-053	Cardiovascular System	No	None	None
T01-053	Respiratory System	No	None	None
T01-053	Gastrointestinal System	No	None	None
T01-053	Renal System	No	None	None
T01-053	Endocrine System	No	None	None
T01-053	Neurological System	No	None	None
T01-053	Rheumatologic	No	None	None
T01-053	Immunological System	No	None	None
T01-053	Malignancy	No	None	None
T01-053	Body Weight	No	None	None
T01-054	Gastrointestinal System	No	None	None
T01-054	Renal System	No	None	None
T01-054	Endocrine System	No	None	None
T01-054	Neurological System	No	None	None
T01-054	Rheumatologic	No	None	None
T01-054	Immunological System	No	None	None
T01-054	Malignancy	No	None	None
T01-054	Body Weight	No	None	None
T01-054	Respiratory System	Yes	Community acquired pneumonia	Community acquired pneumonia
T01-054	Cardiovascular System	Yes	Hypertension	Hypertension
T01-055	Cardiovascular System	No	None	None
T01-055	Respiratory System	No	None	None
T01-055	Gastrointestinal System	No	None	None
T01-055	Renal System	No	None	None
T01-055	Endocrine System	No	None	None
T01-055	Neurological System	No	None	None
T01-055	Rheumatologic	No	None	None
T01-055	Immunological System	No	None	None
T01-055	Malignancy	No	None	None
T01-055	Body Weight	No	None	None
T01-056	Cardiovascular System	No	None	None
T01-056	Respiratory System	No	None	None
T01-056	Gastrointestinal System	No	None	None
T01-056	Renal System	No	None	None
T01-056	Endocrine System	No	None	None
T01-056	Neurological System	No	None	None
T01-056	Rheumatologic	No	None	None
T01-056	Immunological System	No	None	None
T01-056	Malignancy	No	None	None
T01-056	Body Weight	No	None	None
T01-057	Respiratory System	No	None	None
T01-057	Gastrointestinal System	No	None	None
T01-057	Renal System	No	None	None
T01-057	Endocrine System	No	None	None
T01-057	Neurological System	No	None	None
T01-057	Immunological System	No	None	None
T01-057	Malignancy	No	None	None
T01-057	Body Weight	No	None	None
T01-057	Cardiovascular System	Yes	Hypertension	Hypertension
T01-057	Rheumatologic	Yes	Osteoarthritis	Osteoarthritis
T01-058	Cardiovascular System	No	None	None
T01-058	Respiratory System	No	None	None
T01-058	Gastrointestinal System	No	None	None
T01-058	Renal System	No	None	None
T01-058	Endocrine System	No	None	None
T01-058	Neurological System	No	None	None
T01-058	Rheumatologic	No	None	None
T01-058	Immunological System	No	None	None
T01-058	Malignancy	No	None	None
T01-058	Body Weight	No	None	None
T01-059	Respiratory System	No	None	None
T01-059	Gastrointestinal System	No	None	None
T01-059	Renal System	No	None	None
T01-059	Endocrine System	No	None	None
T01-059	Neurological System	No	None	None
T01-059	Rheumatologic	No	None	None
T01-059	Immunological System	No	None	None
T01-059	Malignancy	No	None	None
T01-059	Body Weight	No	None	None
T01-059	Cardiovascular System	Yes	Hypertension	Hypertension
T01-060	Cardiovascular System	No	None	None
T01-060	Respiratory System	No	None	None
T01-060	Gastrointestinal System	No	None	None
T01-060	Renal System	No	None	None
T01-060	Endocrine System	No	None	None
T01-060	Neurological System	No	None	None
T01-060	Rheumatologic	No	None	None
T01-060	Immunological System	No	None	None
T01-060	Malignancy	No	None	None
T01-060	Body Weight	No	None	None
T01-061	Respiratory System	No	None	None
T01-061	Gastrointestinal System	No	None	None
T01-061	Renal System	No	None	None
T01-061	Endocrine System	No	None	None
T01-061	Neurological System	No	None	None
T01-061	Immunological System	No	None	None
T01-061	Body Weight	No	None	None
T01-061	Malignancy	Yes	Cancer	breast cancer
T01-061	Cardiovascular System	Yes	Mitral valve regurgitation	Mitral valve regurgitation
T01-061	Rheumatologic	Yes	Multinodular goiter	Multinodular goiter
T01-062	Cardiovascular System	No	None	None
T01-062	Respiratory System	No	None	None
T01-062	Endocrine System	No	None	None
T01-062	Neurological System	No	None	None
T01-062	Immunological System	No	None	None
T01-062	Malignancy	No	None	None
T01-062	Body Weight	No	None	None
T01-062	Gastrointestinal System	Yes	Hepatitis B	Hepatitis B
T01-062	Renal System	Yes	Hydronephrosis	Hydronephrosis
T01-062	Rheumatologic	Yes	Osteoarthritis	Osteoarthritis
T01-063	Respiratory System	No	None	None
T01-063	Gastrointestinal System	No	None	None
T01-063	Renal System	No	None	None
T01-063	Endocrine System	No	None	None
T01-063	Neurological System	No	None	None
T01-063	Rheumatologic	No	None	None
T01-063	Immunological System	No	None	None
T01-063	Malignancy	No	None	None
T01-063	Body Weight	No	None	None
T01-063	Cardiovascular System	Yes	Hypertension	Hypertension
T01-064	Cardiovascular System	No	None	None
T01-064	Respiratory System	No	None	None
T01-064	Renal System	No	None	None
T01-064	Endocrine System	No	None	None
T01-064	Neurological System	No	None	None
T01-064	Rheumatologic	No	None	None
T01-064	Immunological System	No	None	None
T01-064	Malignancy	No	None	None
T01-064	Body Weight	No	None	None
T01-064	Gastrointestinal System	Yes	Gastroesophageal reflux disease	Gastroesophageal reflux disease
T01-065	Cardiovascular System	No	None	None
T01-065	Respiratory System	No	None	None
T01-065	Gastrointestinal System	No	None	None
T01-065	Renal System	No	None	None
T01-065	Endocrine System	No	None	None
T01-065	Neurological System	No	None	None
T01-065	Rheumatologic	No	None	None
T01-065	Immunological System	No	None	None
T01-065	Malignancy	No	None	None
T01-065	Body Weight	No	None	None
T01-066	Cardiovascular System	No	None	None
T01-066	Respiratory System	No	None	None
T01-066	Gastrointestinal System	No	None	None
T01-066	Renal System	No	None	None
T01-066	Endocrine System	No	None	None
T01-066	Neurological System	No	None	None
T01-066	Rheumatologic	No	None	None
T01-066	Immunological System	No	None	None
T01-066	Malignancy	No	None	None
T01-066	Body Weight	No	None	None
T01-067	Cardiovascular System	No	None	None
T01-067	Respiratory System	No	None	None
T01-067	Gastrointestinal System	No	None	None
T01-067	Renal System	No	None	None
T01-067	Endocrine System	No	None	None
T01-067	Neurological System	No	None	None
T01-067	Rheumatologic	No	None	None
T01-067	Immunological System	No	None	None
T01-067	Malignancy	No	None	None
T01-067	Body Weight	No	None	None
T01-068	Cardiovascular System	No	None	None
T01-068	Respiratory System	No	None	None
T01-068	Gastrointestinal System	No	None	None
T01-068	Renal System	No	None	None
T01-068	Endocrine System	No	None	None
T01-068	Neurological System	No	None	None
T01-068	Rheumatologic	No	None	None
T01-068	Immunological System	No	None	None
T01-068	Malignancy	No	None	None
T01-068	Body Weight	No	None	None
T01-069	Cardiovascular System	No	None	None
T01-069	Gastrointestinal System	No	None	None
T01-069	Renal System	No	None	None
T01-069	Neurological System	No	None	None
T01-069	Rheumatologic	No	None	None
T01-069	Immunological System	No	None	None
T01-069	Malignancy	No	None	None
T01-069	Body Weight	No	None	None
T01-069	Respiratory System	Yes	Chronic Obstructive Pulmonary Disease (COPD)	Chronic Obstructive Pulmonary Disease (COPD)
T01-069	Endocrine System	Yes	Diabetes Mellitus,Hyperlipidemia	Diabetes Mellitus
T01-069	Endocrine System	Yes	Diabetes Mellitus,Hyperlipidemia	Hyperlipidemia
T01-070	Cardiovascular System	No	None	None
T01-070	Respiratory System	No	None	None
T01-070	Gastrointestinal System	No	None	None
T01-070	Renal System	No	None	None
T01-070	Endocrine System	No	None	None
T01-070	Neurological System	No	None	None
T01-070	Rheumatologic	No	None	None
T01-070	Immunological System	No	None	None
T01-070	Body Weight	No	None	None
T01-070	Malignancy	Yes	Cancer	Thyroid papillary microcarcinoma
T01-071	Cardiovascular System	No	None	None
T01-071	Respiratory System	No	None	None
T01-071	Gastrointestinal System	No	None	None
T01-071	Renal System	No	None	None
T01-071	Endocrine System	No	None	None
T01-071	Neurological System	No	None	None
T01-071	Rheumatologic	No	None	None
T01-071	Immunological System	No	None	None
T01-071	Malignancy	No	None	None
T01-071	Body Weight	No	None	None
T01-072	Respiratory System	No	None	None
T01-072	Renal System	No	None	None
T01-072	Neurological System	No	None	None
T01-072	Rheumatologic	No	None	None
T01-072	Immunological System	No	None	None
T01-072	Malignancy	No	None	None
T01-072	Body Weight	No	None	None
T01-072	Endocrine System	Yes	Goiter	Goiter
T01-072	Gastrointestinal System	Yes	Hepatitis B	Hepatitis B
T01-072	Cardiovascular System	Yes	Hypertension	Hypertension
T01-073	Cardiovascular System	No	None	None
T01-073	Respiratory System	No	None	None
T01-073	Gastrointestinal System	No	None	None
T01-073	Renal System	No	None	None
T01-073	Endocrine System	No	None	None
T01-073	Neurological System	No	None	None
T01-073	Rheumatologic	No	None	None
T01-073	Immunological System	No	None	None
T01-073	Malignancy	No	None	None
T01-073	Body Weight	No	None	None
T01-074	Respiratory System	No	None	None
T01-074	Gastrointestinal System	No	None	None
T01-074	Renal System	No	None	None
T01-074	Endocrine System	No	None	None
T01-074	Neurological System	No	None	None
T01-074	Rheumatologic	No	None	None
T01-074	Immunological System	No	None	None
T01-074	Malignancy	No	None	None
T01-074	Body Weight	No	None	None
T01-074	Cardiovascular System	Yes	Hypertension	Hypertension
T01-075	Cardiovascular System	No	None	None
T01-075	Gastrointestinal System	No	None	None
T01-075	Renal System	No	None	None
T01-075	Endocrine System	No	None	None
T01-075	Neurological System	No	None	None
T01-075	Rheumatologic	No	None	None
T01-075	Immunological System	No	None	None
T01-075	Malignancy	No	None	None
T01-075	Body Weight	No	None	None
T01-075	Respiratory System	Yes	pulmonary embolism	pulmonary embolism
T01-076	Cardiovascular System	No	None	None
T01-076	Respiratory System	No	None	None
T01-076	Gastrointestinal System	No	None	None
T01-076	Renal System	No	None	None
T01-076	Endocrine System	No	None	None
T01-076	Neurological System	No	None	None
T01-076	Rheumatologic	No	None	None
T01-076	Immunological System	No	None	None
T01-076	Malignancy	No	None	None
T01-076	Body Weight	No	None	None
T01-077	Cardiovascular System	No	None	None
T01-077	Respiratory System	No	None	None
T01-077	Renal System	No	None	None
T01-077	Endocrine System	No	None	None
T01-077	Neurological System	No	None	None
T01-077	Rheumatologic	No	None	None
T01-077	Immunological System	No	None	None
T01-077	Malignancy	No	None	None
T01-077	Body Weight	No	None	None
T01-077	Gastrointestinal System	Yes	Hepatitis B	Hepatitis B
T01-078	Respiratory System	No	None	None
T01-078	Gastrointestinal System	No	None	None
T01-078	Renal System	No	None	None
T01-078	Endocrine System	No	None	None
T01-078	Neurological System	No	None	None
T01-078	Rheumatologic	No	None	None
T01-078	Immunological System	No	None	None
T01-078	Malignancy	No	None	None
T01-078	Body Weight	No	None	None
T01-078	Cardiovascular System	Yes	Hypertension	Hypertension
T01-079	Respiratory System	No	None	None
T01-079	Gastrointestinal System	No	None	None
T01-079	Renal System	No	None	None
T01-079	Neurological System	No	None	None
T01-079	Rheumatologic	No	None	None
T01-079	Immunological System	No	None	None
T01-079	Malignancy	No	None	None
T01-079	Body Weight	No	None	None
T01-079	Cardiovascular System	Yes	Cardiomegaly	Cardiomegaly
T01-079	Endocrine System	Yes	Iron deficiency anemia	Iron deficiency anemia
T01-080	Cardiovascular System	No	None	None
T01-080	Respiratory System	No	None	None
T01-080	Gastrointestinal System	No	None	None
T01-080	Renal System	No	None	None
T01-080	Endocrine System	No	None	None
T01-080	Neurological System	No	None	None
T01-080	Rheumatologic	No	None	None
T01-080	Immunological System	No	None	None
T01-080	Malignancy	No	None	None
T01-080	Body Weight	No	None	None
T01-081	Respiratory System	No	None	None
T01-081	Gastrointestinal System	No	None	None
T01-081	Renal System	No	None	None
T01-081	Rheumatologic	No	None	None
T01-081	Immunological System	No	None	None
T01-081	Malignancy	No	None	None
T01-081	Body Weight	No	None	None
T01-081	Cardiovascular System	Yes	Coronary Artery Disease (CAD),Hypertension,Valvular heart disease	Coronary Artery Disease (CAD)
T01-081	Cardiovascular System	Yes	Coronary Artery Disease (CAD),Hypertension,Valvular heart disease	Hypertension
T01-081	Cardiovascular System	Yes	Coronary Artery Disease (CAD),Hypertension,Valvular heart disease	Valvular heart disease
T01-081	Endocrine System	Yes	Diabetes Mellitus	Diabetes Mellitus
T01-081	Neurological System	Yes	Stroke	Stroke
T01-082	Respiratory System	No	None	None
T01-082	Gastrointestinal System	No	None	None
T01-082	Renal System	No	None	None
T01-082	Endocrine System	No	None	None
T01-082	Neurological System	No	None	None
T01-082	Rheumatologic	No	None	None
T01-082	Immunological System	No	None	None
T01-082	Malignancy	No	None	None
T01-082	Body Weight	No	None	None
T01-082	Cardiovascular System	Yes	Hypertension	Hypertension
T01-083	Respiratory System	No	None	None
T01-083	Gastrointestinal System	No	None	None
T01-083	Renal System	No	None	None
T01-083	Endocrine System	No	None	None
T01-083	Neurological System	No	None	None
T01-083	Rheumatologic	No	None	None
T01-083	Immunological System	No	None	None
T01-083	Malignancy	No	None	None
T01-083	Body Weight	No	None	None
T01-083	Cardiovascular System	Yes	Hypertension	Hypertension
T01-084	Respiratory System	No	None	None
T01-084	Gastrointestinal System	No	None	None
T01-084	Renal System	No	None	None
T01-084	Endocrine System	No	None	None
T01-084	Neurological System	No	None	None
T01-084	Rheumatologic	No	None	None
T01-084	Immunological System	No	None	None
T01-084	Malignancy	No	None	None
T01-084	Body Weight	No	None	None
T01-084	Cardiovascular System	Yes	Hypertension	Hypertension
T01-085	Respiratory System	No	None	None
T01-085	Renal System	No	None	None
T01-085	Endocrine System	No	None	None
T01-085	Neurological System	No	None	None
T01-085	Rheumatologic	No	None	None
T01-085	Immunological System	No	None	None
T01-085	Malignancy	No	None	None
T01-085	Body Weight	No	None	None
T01-085	Cardiovascular System	Yes	Arrhythmias,Hypertension	Arrhythmias
T01-085	Cardiovascular System	Yes	Arrhythmias,Hypertension	Hypertension
T01-085	Gastrointestinal System	Yes	Hepatitis B	Hepatitis B
T01-086	Respiratory System	No	None	None
T01-086	Gastrointestinal System	No	None	None
T01-086	Renal System	No	None	None
T01-086	Endocrine System	No	None	None
T01-086	Neurological System	No	None	None
T01-086	Rheumatologic	No	None	None
T01-086	Immunological System	No	None	None
T01-086	Malignancy	No	None	None
T01-086	Body Weight	No	None	None
T01-086	Cardiovascular System	Yes	Hypertension	Hypertension
T01-087	Respiratory System	No	None	None
T01-087	Renal System	No	None	None
T01-087	Endocrine System	No	None	None
T01-087	Neurological System	No	None	None
T01-087	Rheumatologic	No	None	None
T01-087	Immunological System	No	None	None
T01-087	Malignancy	No	None	None
T01-087	Body Weight	No	None	None
T01-087	Gastrointestinal System	Yes	Hepatitis C	Hepatitis C
T01-087	Cardiovascular System	Yes	Hypertension	Hypertension
T01-088	Cardiovascular System	No	None	None
T01-088	Respiratory System	No	None	None
T01-088	Gastrointestinal System	No	None	None
T01-088	Renal System	No	None	None
T01-088	Neurological System	No	None	None
T01-088	Rheumatologic	No	None	None
T01-088	Immunological System	No	None	None
T01-088	Malignancy	No	None	None
T01-088	Body Weight	No	None	None
T01-088	Endocrine System	Yes	Diabetes Mellitus	Diabetes Mellitus
T01-089	Respiratory System	No	None	None
T01-089	Gastrointestinal System	No	None	None
T01-089	Endocrine System	No	None	None
T01-089	Neurological System	No	None	None
T01-089	Rheumatologic	No	None	None
T01-089	Immunological System	No	None	None
T01-089	Body Weight	No	None	None
T01-089	Malignancy	Yes	Cancer	Cervical cancer
T01-089	Renal System	Yes	Chronic Renal Insufficiency	Chronic Renal Insufficiency
T01-089	Cardiovascular System	Yes	Hypertension	Hypertension
T01-090	Cardiovascular System	No	None	None
T01-090	Respiratory System	No	None	None
T01-090	Gastrointestinal System	No	None	None
T01-090	Renal System	No	None	None
T01-090	Endocrine System	No	None	None
T01-090	Neurological System	No	None	None
T01-090	Rheumatologic	No	None	None
T01-090	Immunological System	No	None	None
T01-090	Malignancy	No	None	None
T01-090	Body Weight	No	None	None
T01-091	Respiratory System	No	None	None
T01-091	Gastrointestinal System	No	None	None
T01-091	Renal System	No	None	None
T01-091	Neurological System	No	None	None
T01-091	Rheumatologic	No	None	None
T01-091	Immunological System	No	None	None
T01-091	Malignancy	No	None	None
T01-091	Body Weight	No	None	None
T01-091	Endocrine System	Yes	Diabetes Mellitus	Diabetes Mellitus
T01-091	Cardiovascular System	Yes	Hypertension	Hypertension
T01-092	Cardiovascular System	No	None	None
T01-092	Respiratory System	No	None	None
T01-092	Gastrointestinal System	No	None	None
T01-092	Renal System	No	None	None
T01-092	Endocrine System	No	None	None
T01-092	Neurological System	No	None	None
T01-092	Rheumatologic	No	None	None
T01-092	Immunological System	No	None	None
T01-092	Body Weight	No	None	None
T01-092	Malignancy	Yes	Cancer	Breast cancer
T01-093	Respiratory System	No	None	None
T01-093	Gastrointestinal System	No	None	None
T01-093	Renal System	No	None	None
T01-093	Endocrine System	No	None	None
T01-093	Neurological System	No	None	None
T01-093	Rheumatologic	No	None	None
T01-093	Immunological System	No	None	None
T01-093	Malignancy	No	None	None
T01-093	Body Weight	No	None	None
T01-093	Cardiovascular System	Yes	Hypertension	Hypertension
T01-094	Cardiovascular System	No	None	None
T01-094	Respiratory System	No	None	None
T01-094	Gastrointestinal System	No	None	None
T01-094	Renal System	No	None	None
T01-094	Endocrine System	No	None	None
T01-094	Neurological System	No	None	None
T01-094	Rheumatologic	No	None	None
T01-094	Immunological System	No	None	None
T01-094	Malignancy	No	None	None
T01-094	Body Weight	No	None	None
T01-095	Cardiovascular System	No	None	None
T01-095	Respiratory System	No	None	None
T01-095	Gastrointestinal System	No	None	None
T01-095	Renal System	No	None	None
T01-095	Endocrine System	No	None	None
T01-095	Neurological System	No	None	None
T01-095	Rheumatologic	No	None	None
T01-095	Immunological System	No	None	None
T01-095	Malignancy	No	None	None
T01-095	Body Weight	No	None	None
T01-096	Respiratory System	No	None	None
T01-096	Gastrointestinal System	No	None	None
T01-096	Renal System	No	None	None
T01-096	Endocrine System	No	None	None
T01-096	Neurological System	No	None	None
T01-096	Rheumatologic	No	None	None
T01-096	Immunological System	No	None	None
T01-096	Malignancy	No	None	None
T01-096	Body Weight	No	None	None
T01-096	Cardiovascular System	Yes	Hypertension	Hypertension
T01-097	Cardiovascular System	No	None	None
T01-097	Respiratory System	No	None	None
T01-097	Gastrointestinal System	No	None	None
T01-097	Renal System	No	None	None
T01-097	Endocrine System	No	None	None
T01-097	Neurological System	No	None	None
T01-097	Rheumatologic	No	None	None
T01-097	Immunological System	No	None	None
T01-097	Malignancy	No	None	None
T01-097	Body Weight	No	None	None
T01-098	Respiratory System	No	None	None
T01-098	Gastrointestinal System	No	None	None
T01-098	Renal System	No	None	None
T01-098	Rheumatologic	No	None	None
T01-098	Immunological System	No	None	None
T01-098	Malignancy	No	None	None
T01-098	Body Weight	No	None	None
T01-098	Cardiovascular System	Yes	Coronary Artery Disease (CAD)	Coronary Artery Disease (CAD)
T01-098	Endocrine System	Yes	Diabetes Mellitus	Diabetes Mellitus
T01-098	Neurological System	Yes	Parkinsonism senile tremor	Parkinsonism senile tremor
T02-001	Respiratory System	No	None	None
T02-001	Gastrointestinal System	No	None	None
T02-001	Endocrine System	No	None	None
T02-001	Neurological System	No	None	None
T02-001	Rheumatologic	No	None	None
T02-001	Immunological System	No	None	None
T02-001	Body Weight	No	None	None
T02-001	Malignancy	Yes	Cancer	Cervix cancer
T02-001	Cardiovascular System	Yes	Hypertension	Hypertension
T02-001	Renal System	Yes	chronic kidney disease stage III-IV	chronic kidney disease stage III-IV
T02-002	Cardiovascular System	No	None	None
T02-002	Respiratory System	No	None	None
T02-002	Gastrointestinal System	No	None	None
T02-002	Renal System	No	None	None
T02-002	Endocrine System	No	None	None
T02-002	Neurological System	No	None	None
T02-002	Rheumatologic	No	None	None
T02-002	Immunological System	No	None	None
T02-002	Malignancy	No	None	None
T02-002	Body Weight	No	None	None
T02-003	Respiratory System	No	None	None
T02-003	Renal System	No	None	None
T02-003	Endocrine System	No	None	None
T02-003	Neurological System	No	None	None
T02-003	Rheumatologic	No	None	None
T02-003	Immunological System	No	None	None
T02-003	Malignancy	No	None	None
T02-003	Body Weight	No	None	None
T02-003	Gastrointestinal System	Yes	Gastroesophageal reflux disease	Gastroesophageal reflux disease
T02-003	Cardiovascular System	Yes	Hypertension	Hypertension
T02-004	Cardiovascular System	No	None	None
T02-004	Respiratory System	No	None	None
T02-004	Gastrointestinal System	No	None	None
T02-004	Renal System	No	None	None
T02-004	Endocrine System	No	None	None
T02-004	Neurological System	No	None	None
T02-004	Rheumatologic	No	None	None
T02-004	Immunological System	No	None	None
T02-004	Malignancy	No	None	None
T02-004	Body Weight	No	None	None
T02-005	Cardiovascular System	No	None	None
T02-005	Respiratory System	No	None	None
T02-005	Gastrointestinal System	No	None	None
T02-005	Renal System	No	None	None
T02-005	Endocrine System	No	None	None
T02-005	Neurological System	No	None	None
T02-005	Rheumatologic	No	None	None
T02-005	Immunological System	No	None	None
T02-005	Malignancy	No	None	None
T02-005	Body Weight	No	None	None
T02-006	Cardiovascular System	No	None	None
T02-006	Respiratory System	No	None	None
T02-006	Renal System	No	None	None
T02-006	Endocrine System	No	None	None
T02-006	Neurological System	No	None	None
T02-006	Rheumatologic	No	None	None
T02-006	Immunological System	No	None	None
T02-006	Malignancy	No	None	None
T02-006	Body Weight	No	None	None
T02-006	Gastrointestinal System	Yes	Hepatitis B,Anti-viral agent	Anti-viral agent
T02-006	Gastrointestinal System	Yes	Hepatitis B,Anti-viral agent	Hepatitis B
T02-007	Cardiovascular System	No	None	None
T02-007	Respiratory System	No	None	None
T02-007	Gastrointestinal System	No	None	None
T02-007	Renal System	No	None	None
T02-007	Endocrine System	No	None	None
T02-007	Neurological System	No	None	None
T02-007	Rheumatologic	No	None	None
T02-007	Immunological System	No	None	None
T02-007	Malignancy	No	None	None
T02-007	Body Weight	No	None	None
T02-008	Cardiovascular System	No	None	None
T02-008	Respiratory System	No	None	None
T02-008	Gastrointestinal System	No	None	None
T02-008	Renal System	No	None	None
T02-008	Endocrine System	No	None	None
T02-008	Neurological System	No	None	None
T02-008	Rheumatologic	No	None	None
T02-008	Immunological System	No	None	None
T02-008	Malignancy	No	None	None
T02-008	Body Weight	No	None	None
T02-009	Cardiovascular System	No	None	None
T02-009	Respiratory System	No	None	None
T02-009	Gastrointestinal System	No	None	None
T02-009	Renal System	No	None	None
T02-009	Endocrine System	No	None	None
T02-009	Neurological System	No	None	None
T02-009	Rheumatologic	No	None	None
T02-009	Immunological System	No	None	None
T02-009	Malignancy	No	None	None
T02-009	Body Weight	No	None	None
T02-010	Cardiovascular System	No	None	None
T02-010	Respiratory System	No	None	None
T02-010	Gastrointestinal System	No	None	None
T02-010	Renal System	No	None	None
T02-010	Neurological System	No	None	None
T02-010	Rheumatologic	No	None	None
T02-010	Immunological System	No	None	None
T02-010	Body Weight	No	None	None
T02-010	Malignancy	Yes	Cancer	Thyroid cancer
T02-010	Endocrine System	Yes	Diabetes Mellitus	Diabetes Mellitus
T02-011	Cardiovascular System	No	None	None
T02-011	Gastrointestinal System	No	None	None
T02-011	Renal System	No	None	None
T02-011	Endocrine System	No	None	None
T02-011	Neurological System	No	None	None
T02-011	Immunological System	No	None	None
T02-011	Malignancy	No	None	None
T02-011	Body Weight	No	None	None
T02-011	Respiratory System	Yes	Bronchiectasis	Bronchiectasis
T02-011	Rheumatologic	Yes	Rheumatoid Arthritis	Rheumatoid Arthritis
T02-012	Cardiovascular System	No	None	None
T02-012	Respiratory System	No	None	None
T02-012	Renal System	No	None	None
T02-012	Endocrine System	No	None	None
T02-012	Neurological System	No	None	None
T02-012	Rheumatologic	No	None	None
T02-012	Immunological System	No	None	None
T02-012	Malignancy	No	None	None
T02-012	Body Weight	No	None	None
T02-012	Gastrointestinal System	Yes	Hepatitis B	Hepatitis B
T02-013	Cardiovascular System	No	None	None
T02-013	Respiratory System	No	None	None
T02-013	Gastrointestinal System	No	None	None
T02-013	Renal System	No	None	None
T02-013	Endocrine System	No	None	None
T02-013	Neurological System	No	None	None
T02-013	Rheumatologic	No	None	None
T02-013	Immunological System	No	None	None
T02-013	Malignancy	No	None	None
T02-013	Body Weight	No	None	None
T02-014	Cardiovascular System	No	None	None
T02-014	Respiratory System	No	None	None
T02-014	Gastrointestinal System	No	None	None
T02-014	Renal System	No	None	None
T02-014	Endocrine System	No	None	None
T02-014	Neurological System	No	None	None
T02-014	Rheumatologic	No	None	None
T02-014	Immunological System	No	None	None
T02-014	Malignancy	No	None	None
T02-014	Body Weight	No	None	None
T02-015	Respiratory System	No	None	None
T02-015	Gastrointestinal System	No	None	None
T02-015	Renal System	No	None	None
T02-015	Endocrine System	No	None	None
T02-015	Neurological System	No	None	None
T02-015	Rheumatologic	No	None	None
T02-015	Immunological System	No	None	None
T02-015	Malignancy	No	None	None
T02-015	Body Weight	No	None	None
T02-015	Cardiovascular System	Yes	Hypertension	Hypertension
T02-016	Respiratory System	No	None	None
T02-016	Gastrointestinal System	No	None	None
T02-016	Renal System	No	None	None
T02-016	Endocrine System	No	None	None
T02-016	Neurological System	No	None	None
T02-016	Rheumatologic	No	None	None
T02-016	Immunological System	No	None	None
T02-016	Malignancy	No	None	None
T02-016	Body Weight	No	None	None
T02-016	Cardiovascular System	Yes	Hypertension	Hypertension
T02-017	Respiratory System	No	None	None
T02-017	Renal System	No	None	None
T02-017	Endocrine System	No	None	None
T02-017	Neurological System	No	None	None
T02-017	Rheumatologic	No	None	None
T02-017	Immunological System	No	None	None
T02-017	Malignancy	No	None	None
T02-017	Body Weight	No	None	None
T02-017	Cardiovascular System	Yes	Hypertension	Hypertension
T02-017	Gastrointestinal System	Yes	Peptic ulcer	Peptic ulcer
T02-018	Cardiovascular System	No	None	None
T02-018	Respiratory System	No	None	None
T02-018	Gastrointestinal System	No	None	None
T02-018	Renal System	No	None	None
T02-018	Endocrine System	No	None	None
T02-018	Neurological System	No	None	None
T02-018	Immunological System	No	None	None
T02-018	Malignancy	No	None	None
T02-018	Body Weight	No	None	None
T02-018	Rheumatologic	Yes	Gout	Gout
T02-019	Cardiovascular System	No	None	None
T02-019	Respiratory System	No	None	None
T02-019	Renal System	No	None	None
T02-019	Endocrine System	No	None	None
T02-019	Neurological System	No	None	None
T02-019	Rheumatologic	No	None	None
T02-019	Immunological System	No	None	None
T02-019	Malignancy	No	None	None
T02-019	Body Weight	No	None	None
T02-019	Gastrointestinal System	Yes	colon perforation	colon perforation
T02-020	Cardiovascular System	No	None	None
T02-020	Respiratory System	No	None	None
T02-020	Gastrointestinal System	No	None	None
T02-020	Renal System	No	None	None
T02-020	Endocrine System	No	None	None
T02-020	Neurological System	No	None	None
T02-020	Rheumatologic	No	None	None
T02-020	Immunological System	No	None	None
T02-020	Malignancy	No	None	None
T02-020	Body Weight	No	None	None
T02-021	Respiratory System	No	None	None
T02-021	Gastrointestinal System	No	None	None
T02-021	Renal System	No	None	None
T02-021	Neurological System	No	None	None
T02-021	Rheumatologic	No	None	None
T02-021	Immunological System	No	None	None
T02-021	Malignancy	No	None	None
T02-021	Body Weight	No	None	None
T02-021	Endocrine System	Yes	Diabetes Mellitus,Thyroid goiter	Diabetes Mellitus
T02-021	Endocrine System	Yes	Diabetes Mellitus,Thyroid goiter	Thyroid goiter
T02-021	Cardiovascular System	Yes	Hypertension	Hypertension
T02-022	Cardiovascular System	No	None	None
T02-022	Respiratory System	No	None	None
T02-022	Gastrointestinal System	No	None	None
T02-022	Renal System	No	None	None
T02-022	Endocrine System	No	None	None
T02-022	Neurological System	No	None	None
T02-022	Rheumatologic	No	None	None
T02-022	Immunological System	No	None	None
T02-022	Malignancy	No	None	None
T02-022	Body Weight	No	None	None
T02-023	Cardiovascular System	No	None	None
T02-023	Respiratory System	No	None	None
T02-023	Gastrointestinal System	No	None	None
T02-023	Renal System	No	None	None
T02-023	Endocrine System	No	None	None
T02-023	Neurological System	No	None	None
T02-023	Rheumatologic	No	None	None
T02-023	Immunological System	No	None	None
T02-023	Malignancy	No	None	None
T02-023	Body Weight	No	None	None
T02-024	Cardiovascular System	No	None	None
T02-024	Respiratory System	No	None	None
T02-024	Gastrointestinal System	No	None	None
T02-024	Renal System	No	None	None
T02-024	Endocrine System	No	None	None
T02-024	Neurological System	No	None	None
T02-024	Rheumatologic	No	None	None
T02-024	Immunological System	No	None	None
T02-024	Malignancy	No	None	None
T02-024	Body Weight	No	None	None
T02-025	Respiratory System	No	None	None
T02-025	Gastrointestinal System	No	None	None
T02-025	Renal System	No	None	None
T02-025	Endocrine System	No	None	None
T02-025	Neurological System	No	None	None
T02-025	Rheumatologic	No	None	None
T02-025	Immunological System	No	None	None
T02-025	Malignancy	No	None	None
T02-025	Body Weight	No	None	None
T02-025	Cardiovascular System	Yes	Hypertension,Incomplete right bundle branch block	Hypertension
T02-025	Cardiovascular System	Yes	Hypertension,Incomplete right bundle branch block	Incomplete right bundle branch block
T02-026	Cardiovascular System	No	None	None
T02-026	Respiratory System	No	None	None
T02-026	Renal System	No	None	None
T02-026	Endocrine System	No	None	None
T02-026	Neurological System	No	None	None
T02-026	Rheumatologic	No	None	None
T02-026	Immunological System	No	None	None
T02-026	Malignancy	No	None	None
T02-026	Body Weight	No	None	None
T02-026	Gastrointestinal System	Yes	Gastric ulcer	Gastric ulcer
T02-027	Respiratory System	No	None	None
T02-027	Gastrointestinal System	No	None	None
T02-027	Renal System	No	None	None
T02-027	Neurological System	No	None	None
T02-027	Rheumatologic	No	None	None
T02-027	Immunological System	No	None	None
T02-027	Malignancy	No	None	None
T02-027	Body Weight	No	None	None
T02-027	Endocrine System	Yes	Diabetes Mellitus	Diabetes Mellitus
T02-027	Cardiovascular System	Yes	Hypertension	Hypertension
T02-028	Cardiovascular System	No	None	None
T02-028	Respiratory System	No	None	None
T02-028	Gastrointestinal System	No	None	None
T02-028	Renal System	No	None	None
T02-028	Endocrine System	No	None	None
T02-028	Neurological System	No	None	None
T02-028	Rheumatologic	No	None	None
T02-028	Immunological System	No	None	None
T02-028	Malignancy	No	None	None
T02-028	Body Weight	No	None	None
T02-029	Cardiovascular System	No	None	None
T02-029	Respiratory System	No	None	None
T02-029	Gastrointestinal System	No	None	None
T02-029	Renal System	No	None	None
T02-029	Endocrine System	No	None	None
T02-029	Neurological System	No	None	None
T02-029	Rheumatologic	No	None	None
T02-029	Immunological System	No	None	None
T02-029	Malignancy	No	None	None
T02-029	Body Weight	No	None	None
T02-030	Cardiovascular System	No	None	None
T02-030	Respiratory System	No	None	None
T02-030	Gastrointestinal System	No	None	None
T02-030	Renal System	No	None	None
T02-030	Endocrine System	No	None	None
T02-030	Neurological System	No	None	None
T02-030	Rheumatologic	No	None	None
T02-030	Immunological System	No	None	None
T02-030	Malignancy	No	None	None
T02-030	Body Weight	No	None	None
T02-031	Cardiovascular System	No	None	None
T02-031	Respiratory System	No	None	None
T02-031	Gastrointestinal System	No	None	None
T02-031	Renal System	No	None	None
T02-031	Endocrine System	No	None	None
T02-031	Neurological System	No	None	None
T02-031	Rheumatologic	No	None	None
T02-031	Immunological System	No	None	None
T02-031	Malignancy	No	None	None
T02-031	Body Weight	No	None	None
T02-032	Cardiovascular System	No	None	None
T02-032	Respiratory System	No	None	None
T02-032	Gastrointestinal System	No	None	None
T02-032	Renal System	No	None	None
T02-032	Endocrine System	No	None	None
T02-032	Neurological System	No	None	None
T02-032	Rheumatologic	No	None	None
T02-032	Immunological System	No	None	None
T02-032	Malignancy	No	None	None
T02-032	Body Weight	No	None	None
T02-033	Cardiovascular System	No	None	None
T02-033	Respiratory System	No	None	None
T02-033	Gastrointestinal System	No	None	None
T02-033	Renal System	No	None	None
T02-033	Endocrine System	No	None	None
T02-033	Neurological System	No	None	None
T02-033	Immunological System	No	None	None
T02-033	Malignancy	No	None	None
T02-033	Body Weight	No	None	None
T02-033	Rheumatologic	Yes	Rheumatoid Arthritis	Rheumatoid Arthritis
T02-034	Respiratory System	No	None	None
T02-034	Gastrointestinal System	No	None	None
T02-034	Renal System	No	None	None
T02-034	Endocrine System	No	None	None
T02-034	Neurological System	No	None	None
T02-034	Rheumatologic	No	None	None
T02-034	Immunological System	No	None	None
T02-034	Malignancy	No	None	None
T02-034	Body Weight	No	None	None
T02-034	Cardiovascular System	Yes	Hypertension	Hypertension
T02-035	Respiratory System	No	None	None
T02-035	Gastrointestinal System	No	None	None
T02-035	Renal System	No	None	None
T02-035	Endocrine System	No	None	None
T02-035	Neurological System	No	None	None
T02-035	Rheumatologic	No	None	None
T02-035	Immunological System	No	None	None
T02-035	Malignancy	No	None	None
T02-035	Body Weight	No	None	None
T02-035	Cardiovascular System	Yes	Hypertension	Hypertension
T02-036	Cardiovascular System	No	None	None
T02-036	Respiratory System	No	None	None
T02-036	Gastrointestinal System	No	None	None
T02-036	Renal System	No	None	None
T02-036	Endocrine System	No	None	None
T02-036	Neurological System	No	None	None
T02-036	Rheumatologic	No	None	None
T02-036	Immunological System	No	None	None
T02-036	Malignancy	No	None	None
T02-036	Body Weight	No	None	None
T02-037	Cardiovascular System	No	None	None
T02-037	Respiratory System	No	None	None
T02-037	Gastrointestinal System	No	None	None
T02-037	Renal System	No	None	None
T02-037	Neurological System	No	None	None
T02-037	Rheumatologic	No	None	None
T02-037	Immunological System	No	None	None
T02-037	Malignancy	No	None	None
T02-037	Body Weight	No	None	None
T02-037	Endocrine System	Yes	Diabetes Mellitus	Diabetes Mellitus
T02-038	Cardiovascular System	No	None	None
T02-038	Respiratory System	No	None	None
T02-038	Gastrointestinal System	No	None	None
T02-038	Renal System	No	None	None
T02-038	Endocrine System	No	None	None
T02-038	Neurological System	No	None	None
T02-038	Rheumatologic	No	None	None
T02-038	Immunological System	No	None	None
T02-038	Malignancy	No	None	None
T02-038	Body Weight	No	None	None
T02-039	Cardiovascular System	No	None	None
T02-039	Respiratory System	No	None	None
T02-039	Gastrointestinal System	No	None	None
T02-039	Renal System	No	None	None
T02-039	Endocrine System	No	None	None
T02-039	Neurological System	No	None	None
T02-039	Rheumatologic	No	None	None
T02-039	Immunological System	No	None	None
T02-039	Malignancy	No	None	None
T02-039	Body Weight	No	None	None
T02-040	Cardiovascular System	No	None	None
T02-040	Respiratory System	No	None	None
T02-040	Gastrointestinal System	No	None	None
T02-040	Renal System	No	None	None
T02-040	Endocrine System	No	None	None
T02-040	Neurological System	No	None	None
T02-040	Rheumatologic	No	None	None
T02-040	Immunological System	No	None	None
T02-040	Malignancy	No	None	None
T02-040	Body Weight	No	None	None
T02-041	Gastrointestinal System	No	None	None
T02-041	Renal System	No	None	None
T02-041	Endocrine System	No	None	None
T02-041	Neurological System	No	None	None
T02-041	Rheumatologic	No	None	None
T02-041	Immunological System	No	None	None
T02-041	Malignancy	No	None	None
T02-041	Body Weight	No	None	None
T02-041	Respiratory System	Yes	Asthma	Asthma
T02-041	Cardiovascular System	Yes	Hypertension	Hypertension
T02-042	Cardiovascular System	No	None	None
T02-042	Respiratory System	No	None	None
T02-042	Gastrointestinal System	No	None	None
T02-042	Renal System	No	None	None
T02-042	Endocrine System	No	None	None
T02-042	Neurological System	No	None	None
T02-042	Rheumatologic	No	None	None
T02-042	Immunological System	No	None	None
T02-042	Malignancy	No	None	None
T02-042	Body Weight	No	None	None
T02-043	Cardiovascular System	No	None	None
T02-043	Respiratory System	No	None	None
T02-043	Gastrointestinal System	No	None	None
T02-043	Renal System	No	None	None
T02-043	Endocrine System	No	None	None
T02-043	Neurological System	No	None	None
T02-043	Rheumatologic	No	None	None
T02-043	Immunological System	No	None	None
T02-043	Malignancy	No	None	None
T02-043	Body Weight	No	None	None
T02-044	Respiratory System	No	None	None
T02-044	Gastrointestinal System	No	None	None
T02-044	Renal System	No	None	None
T02-044	Neurological System	No	None	None
T02-044	Rheumatologic	No	None	None
T02-044	Immunological System	No	None	None
T02-044	Malignancy	No	None	None
T02-044	Body Weight	No	None	None
T02-044	Endocrine System	Yes	Diabetes Mellitus	Diabetes Mellitus
T02-044	Cardiovascular System	Yes	Hypertension	Hypertension
T02-045	Respiratory System	No	None	None
T02-045	Gastrointestinal System	No	None	None
T02-045	Renal System	No	None	None
T02-045	Endocrine System	No	None	None
T02-045	Neurological System	No	None	None
T02-045	Rheumatologic	No	None	None
T02-045	Immunological System	No	None	None
T02-045	Malignancy	No	None	None
T02-045	Body Weight	No	None	None
T02-045	Cardiovascular System	Yes	Hypertension	Hypertension
T02-046	Cardiovascular System	No	None	None
T02-046	Respiratory System	No	None	None
T02-046	Gastrointestinal System	No	None	None
T02-046	Renal System	No	None	None
T02-046	Endocrine System	No	None	None
T02-046	Neurological System	No	None	None
T02-046	Rheumatologic	No	None	None
T02-046	Immunological System	No	None	None
T02-046	Malignancy	No	None	None
T02-046	Body Weight	No	None	None
T02-047	Respiratory System	No	None	None
T02-047	Gastrointestinal System	No	None	None
T02-047	Renal System	No	None	None
T02-047	Endocrine System	No	None	None
T02-047	Neurological System	No	None	None
T02-047	Rheumatologic	No	None	None
T02-047	Immunological System	No	None	None
T02-047	Malignancy	No	None	None
T02-047	Body Weight	No	None	None
T02-047	Cardiovascular System	Yes	Hypertension	Hypertension
T02-048	Cardiovascular System	No	None	None
T02-048	Respiratory System	No	None	None
T02-048	Gastrointestinal System	No	None	None
T02-048	Renal System	No	None	None
T02-048	Neurological System	No	None	None
T02-048	Rheumatologic	No	None	None
T02-048	Immunological System	No	None	None
T02-048	Malignancy	No	None	None
T02-048	Body Weight	No	None	None
T02-048	Endocrine System	Yes	Diabetes Mellitus	Diabetes Mellitus
T02-049	Cardiovascular System	No	None	None
T02-049	Respiratory System	No	None	None
T02-049	Gastrointestinal System	No	None	None
T02-049	Renal System	No	None	None
T02-049	Neurological System	No	None	None
T02-049	Rheumatologic	No	None	None
T02-049	Immunological System	No	None	None
T02-049	Malignancy	No	None	None
T02-049	Body Weight	No	None	None
T02-049	Endocrine System	Yes	Diabetes Mellitus	Diabetes Mellitus
T02-050	Respiratory System	No	None	None
T02-050	Gastrointestinal System	No	None	None
T02-050	Renal System	No	None	None
T02-050	Neurological System	No	None	None
T02-050	Rheumatologic	No	None	None
T02-050	Immunological System	No	None	None
T02-050	Malignancy	No	None	None
T02-050	Body Weight	No	None	None
T02-050	Endocrine System	Yes	Diabetes Mellitus	Diabetes Mellitus
T02-050	Cardiovascular System	Yes	Hypertension	Hypertension
T02-051	Renal System	No	None	None
T02-051	Endocrine System	No	None	None
T02-051	Neurological System	No	None	None
T02-051	Rheumatologic	No	None	None
T02-051	Immunological System	No	None	None
T02-051	Malignancy	No	None	None
T02-051	Body Weight	No	None	None
T02-051	Respiratory System	Yes	Asthma	Asthma
T02-051	Gastrointestinal System	Yes	Hepatitis C virus carrier	Hepatitis C virus carrier
T02-051	Cardiovascular System	Yes	Hypertension	Hypertension
T02-052	Cardiovascular System	No	None	None
T02-052	Respiratory System	No	None	None
T02-052	Gastrointestinal System	No	None	None
T02-052	Renal System	No	None	None
T02-052	Endocrine System	No	None	None
T02-052	Neurological System	No	None	None
T02-052	Rheumatologic	No	None	None
T02-052	Immunological System	No	None	None
T02-052	Body Weight	No	None	None
T02-052	Malignancy	Yes	Cancer	Nasopharyngeal carcinoma
T02-053	Cardiovascular System	No	None	None
T02-053	Respiratory System	No	None	None
T02-053	Gastrointestinal System	No	None	None
T02-053	Renal System	No	None	None
T02-053	Endocrine System	No	None	None
T02-053	Neurological System	No	None	None
T02-053	Rheumatologic	No	None	None
T02-053	Immunological System	No	None	None
T02-053	Malignancy	No	None	None
T02-053	Body Weight	No	None	None
T02-054	Cardiovascular System	No	None	None
T02-054	Respiratory System	No	None	None
T02-054	Renal System	No	None	None
T02-054	Endocrine System	No	None	None
T02-054	Neurological System	No	None	None
T02-054	Rheumatologic	No	None	None
T02-054	Immunological System	No	None	None
T02-054	Malignancy	No	None	None
T02-054	Body Weight	No	None	None
T02-054	Gastrointestinal System	Yes	Hepatitis B virus carrier	Hepatitis B virus carrier
T02-055	Cardiovascular System	No	None	None
T02-055	Respiratory System	No	None	None
T02-055	Gastrointestinal System	No	None	None
T02-055	Renal System	No	None	None
T02-055	Endocrine System	No	None	None
T02-055	Neurological System	No	None	None
T02-055	Rheumatologic	No	None	None
T02-055	Immunological System	No	None	None
T02-055	Malignancy	No	None	None
T02-055	Body Weight	No	None	None
T02-056	Cardiovascular System	No	None	None
T02-056	Respiratory System	No	None	None
T02-056	Gastrointestinal System	No	None	None
T02-056	Renal System	No	None	None
T02-056	Endocrine System	No	None	None
T02-056	Neurological System	No	None	None
T02-056	Rheumatologic	No	None	None
T02-056	Immunological System	No	None	None
T02-056	Malignancy	No	None	None
T02-056	Body Weight	No	None	None
T02-057	Cardiovascular System	No	None	None
T02-057	Respiratory System	No	None	None
T02-057	Gastrointestinal System	No	None	None
T02-057	Renal System	No	None	None
T02-057	Endocrine System	No	None	None
T02-057	Neurological System	No	None	None
T02-057	Rheumatologic	No	None	None
T02-057	Immunological System	No	None	None
T02-057	Malignancy	No	None	None
T02-057	Body Weight	No	None	None
T02-058	Cardiovascular System	No	None	None
T02-058	Respiratory System	No	None	None
T02-058	Gastrointestinal System	No	None	None
T02-058	Renal System	No	None	None
T02-058	Endocrine System	No	None	None
T02-058	Neurological System	No	None	None
T02-058	Rheumatologic	No	None	None
T02-058	Immunological System	No	None	None
T02-058	Malignancy	No	None	None
T02-058	Body Weight	No	None	None
T02-059	Respiratory System	No	None	None
T02-059	Gastrointestinal System	No	None	None
T02-059	Renal System	No	None	None
T02-059	Neurological System	No	None	None
T02-059	Rheumatologic	No	None	None
T02-059	Immunological System	No	None	None
T02-059	Malignancy	No	None	None
T02-059	Body Weight	No	None	None
T02-059	Endocrine System	Yes	Diabetes Mellitus	Diabetes Mellitus
T02-059	Cardiovascular System	Yes	Hypertension	Hypertension
T02-060	Respiratory System	No	None	None
T02-060	Gastrointestinal System	No	None	None
T02-060	Renal System	No	None	None
T02-060	Endocrine System	No	None	None
T02-060	Neurological System	No	None	None
T02-060	Rheumatologic	No	None	None
T02-060	Immunological System	No	None	None
T02-060	Malignancy	No	None	None
T02-060	Body Weight	No	None	None
T02-060	Cardiovascular System	Yes	Hypertension	Hypertension
T02-061	Cardiovascular System	No	None	None
T02-061	Respiratory System	No	None	None
T02-061	Gastrointestinal System	No	None	None
T02-061	Renal System	No	None	None
T02-061	Endocrine System	No	None	None
T02-061	Neurological System	No	None	None
T02-061	Rheumatologic	No	None	None
T02-061	Immunological System	No	None	None
T02-061	Malignancy	No	None	None
T02-061	Body Weight	No	None	None
T02-062	Cardiovascular System	No	None	None
T02-062	Respiratory System	No	None	None
T02-062	Gastrointestinal System	No	None	None
T02-062	Renal System	No	None	None
T02-062	Endocrine System	No	None	None
T02-062	Neurological System	No	None	None
T02-062	Rheumatologic	No	None	None
T02-062	Immunological System	No	None	None
T02-062	Malignancy	No	None	None
T02-062	Body Weight	No	None	None
T02-063	Cardiovascular System	No	None	None
T02-063	Respiratory System	No	None	None
T02-063	Gastrointestinal System	No	None	None
T02-063	Renal System	No	None	None
T02-063	Endocrine System	No	None	None
T02-063	Neurological System	No	None	None
T02-063	Rheumatologic	No	None	None
T02-063	Immunological System	No	None	None
T02-063	Malignancy	No	None	None
T02-063	Body Weight	No	None	None
T02-064	Respiratory System	No	None	None
T02-064	Gastrointestinal System	No	None	None
T02-064	Endocrine System	No	None	None
T02-064	Neurological System	No	None	None
T02-064	Rheumatologic	No	None	None
T02-064	Immunological System	No	None	None
T02-064	Malignancy	No	None	None
T02-064	Body Weight	No	None	None
T02-064	Renal System	Yes	Chronic Renal Insufficiency	Chronic Renal Insufficiency
T02-064	Cardiovascular System	Yes	Hypertension	Hypertension
T02-065	Cardiovascular System	No	None	None
T02-065	Respiratory System	No	None	None
T02-065	Gastrointestinal System	No	None	None
T02-065	Renal System	No	None	None
T02-065	Endocrine System	No	None	None
T02-065	Neurological System	No	None	None
T02-065	Rheumatologic	No	None	None
T02-065	Immunological System	No	None	None
T02-065	Malignancy	No	None	None
T02-065	Body Weight	No	None	None
T02-066	Cardiovascular System	No	None	None
T02-066	Respiratory System	No	None	None
T02-066	Gastrointestinal System	No	None	None
T02-066	Renal System	No	None	None
T02-066	Endocrine System	No	None	None
T02-066	Neurological System	No	None	None
T02-066	Rheumatologic	No	None	None
T02-066	Immunological System	No	None	None
T02-066	Malignancy	No	None	None
T02-066	Body Weight	No	None	None
T02-067	Cardiovascular System	No	None	None
T02-067	Respiratory System	No	None	None
T02-067	Gastrointestinal System	No	None	None
T02-067	Renal System	No	None	None
T02-067	Endocrine System	No	None	None
T02-067	Neurological System	No	None	None
T02-067	Rheumatologic	No	None	None
T02-067	Immunological System	No	None	None
T02-067	Malignancy	No	None	None
T02-067	Body Weight	No	None	None
T02-068	Respiratory System	No	None	None
T02-068	Gastrointestinal System	No	None	None
T02-068	Renal System	No	None	None
T02-068	Endocrine System	No	None	None
T02-068	Neurological System	No	None	None
T02-068	Rheumatologic	No	None	None
T02-068	Immunological System	No	None	None
T02-068	Malignancy	No	None	None
T02-068	Body Weight	No	None	None
T02-068	Cardiovascular System	Yes	Arrhythmias,Hypertension	Arrhythmias
T02-068	Cardiovascular System	Yes	Arrhythmias,Hypertension	Hypertension
T02-069	Respiratory System	No	None	None
T02-069	Gastrointestinal System	No	None	None
T02-069	Renal System	No	None	None
T02-069	Endocrine System	No	None	None
T02-069	Neurological System	No	None	None
T02-069	Rheumatologic	No	None	None
T02-069	Immunological System	No	None	None
T02-069	Malignancy	No	None	None
T02-069	Body Weight	No	None	None
T02-069	Cardiovascular System	Yes	Hypertension	Hypertension
T02-070	Cardiovascular System	No	None	None
T02-070	Respiratory System	No	None	None
T02-070	Gastrointestinal System	No	None	None
T02-070	Renal System	No	None	None
T02-070	Endocrine System	No	None	None
T02-070	Neurological System	No	None	None
T02-070	Rheumatologic	No	None	None
T02-070	Immunological System	No	None	None
T02-070	Malignancy	No	None	None
T02-070	Body Weight	No	None	None
T02-071	Cardiovascular System	No	None	None
T02-071	Respiratory System	No	None	None
T02-071	Gastrointestinal System	No	None	None
T02-071	Renal System	No	None	None
T02-071	Endocrine System	No	None	None
T02-071	Neurological System	No	None	None
T02-071	Rheumatologic	No	None	None
T02-071	Immunological System	No	None	None
T02-071	Malignancy	No	None	None
T02-071	Body Weight	No	None	None
T02-072	Cardiovascular System	No	None	None
T02-072	Respiratory System	No	None	None
T02-072	Renal System	No	None	None
T02-072	Endocrine System	No	None	None
T02-072	Neurological System	No	None	None
T02-072	Rheumatologic	No	None	None
T02-072	Immunological System	No	None	None
T02-072	Malignancy	No	None	None
T02-072	Body Weight	No	None	None
T02-072	Gastrointestinal System	Yes	Hepatitis B virus carrier	Hepatitis B virus carrier
T02-073	Cardiovascular System	No	None	None
T02-073	Respiratory System	No	None	None
T02-073	Gastrointestinal System	No	None	None
T02-073	Renal System	No	None	None
T02-073	Endocrine System	No	None	None
T02-073	Neurological System	No	None	None
T02-073	Rheumatologic	No	None	None
T02-073	Immunological System	No	None	None
T02-073	Malignancy	No	None	None
T02-073	Body Weight	No	None	None
T02-074	Cardiovascular System	No	None	None
T02-074	Respiratory System	No	None	None
T02-074	Gastrointestinal System	No	None	None
T02-074	Renal System	No	None	None
T02-074	Endocrine System	No	None	None
T02-074	Neurological System	No	None	None
T02-074	Rheumatologic	No	None	None
T02-074	Immunological System	No	None	None
T02-074	Malignancy	No	None	None
T02-074	Body Weight	No	None	None
T02-075	Respiratory System	No	None	None
T02-075	Gastrointestinal System	No	None	None
T02-075	Renal System	No	None	None
T02-075	Neurological System	No	None	None
T02-075	Rheumatologic	No	None	None
T02-075	Immunological System	No	None	None
T02-075	Malignancy	No	None	None
T02-075	Body Weight	No	None	None
T02-075	Endocrine System	Yes	Diabetes Mellitus	Diabetes Mellitus
T02-075	Cardiovascular System	Yes	Hypertension	Hypertension
T02-076	Cardiovascular System	No	None	None
T02-076	Respiratory System	No	None	None
T02-076	Gastrointestinal System	No	None	None
T02-076	Renal System	No	None	None
T02-076	Endocrine System	No	None	None
T02-076	Neurological System	No	None	None
T02-076	Rheumatologic	No	None	None
T02-076	Immunological System	No	None	None
T02-076	Malignancy	No	None	None
T02-076	Body Weight	No	None	None
T02-077	Respiratory System	No	None	None
T02-077	Gastrointestinal System	No	None	None
T02-077	Renal System	No	None	None
T02-077	Neurological System	No	None	None
T02-077	Rheumatologic	No	None	None
T02-077	Immunological System	No	None	None
T02-077	Malignancy	No	None	None
T02-077	Body Weight	No	None	None
T02-077	Endocrine System	Yes	Diabetes Mellitus	Diabetes Mellitus
T02-077	Cardiovascular System	Yes	Hypertension	Hypertension
T02-078	Cardiovascular System	No	None	None
T02-078	Respiratory System	No	None	None
T02-078	Gastrointestinal System	No	None	None
T02-078	Renal System	No	None	None
T02-078	Endocrine System	No	None	None
T02-078	Neurological System	No	None	None
T02-078	Rheumatologic	No	None	None
T02-078	Immunological System	No	None	None
T02-078	Malignancy	No	None	None
T02-078	Body Weight	No	None	None
T02-079	Cardiovascular System	No	None	None
T02-079	Respiratory System	No	None	None
T02-079	Gastrointestinal System	No	None	None
T02-079	Renal System	No	None	None
T02-079	Endocrine System	No	None	None
T02-079	Neurological System	No	None	None
T02-079	Rheumatologic	No	None	None
T02-079	Immunological System	No	None	None
T02-079	Malignancy	No	None	None
T02-079	Body Weight	No	None	None
T02-080	Cardiovascular System	No	None	None
T02-080	Respiratory System	No	None	None
T02-080	Gastrointestinal System	No	None	None
T02-080	Renal System	No	None	None
T02-080	Endocrine System	No	None	None
T02-080	Neurological System	No	None	None
T02-080	Rheumatologic	No	None	None
T02-080	Immunological System	No	None	None
T02-080	Malignancy	No	None	None
T02-080	Body Weight	No	None	None
T02-081	Respiratory System	No	None	None
T02-081	Gastrointestinal System	No	None	None
T02-081	Renal System	No	None	None
T02-081	Endocrine System	No	None	None
T02-081	Neurological System	No	None	None
T02-081	Rheumatologic	No	None	None
T02-081	Immunological System	No	None	None
T02-081	Malignancy	No	None	None
T02-081	Body Weight	No	None	None
T02-081	Cardiovascular System	Yes	Hypertension	Hypertension
T02-082	Cardiovascular System	No	None	None
T02-082	Respiratory System	No	None	None
T02-082	Gastrointestinal System	No	None	None
T02-082	Renal System	No	None	None
T02-082	Endocrine System	No	None	None
T02-082	Neurological System	No	None	None
T02-082	Rheumatologic	No	None	None
T02-082	Immunological System	No	None	None
T02-082	Malignancy	No	None	None
T02-082	Body Weight	No	None	None
T02-083	Cardiovascular System	No	None	None
T02-083	Respiratory System	No	None	None
T02-083	Renal System	No	None	None
T02-083	Endocrine System	No	None	None
T02-083	Neurological System	No	None	None
T02-083	Rheumatologic	No	None	None
T02-083	Immunological System	No	None	None
T02-083	Malignancy	No	None	None
T02-083	Body Weight	No	None	None
T02-083	Gastrointestinal System	Yes	Hepatitis B	Hepatitis B
T02-084	Respiratory System	No	None	None
T02-084	Gastrointestinal System	No	None	None
T02-084	Renal System	No	None	None
T02-084	Endocrine System	No	None	None
T02-084	Neurological System	No	None	None
T02-084	Rheumatologic	No	None	None
T02-084	Immunological System	No	None	None
T02-084	Malignancy	No	None	None
T02-084	Body Weight	No	None	None
T02-084	Cardiovascular System	Yes	Hypertension	Hypertension
T02-085	Cardiovascular System	No	None	None
T02-085	Respiratory System	No	None	None
T02-085	Gastrointestinal System	No	None	None
T02-085	Renal System	No	None	None
T02-085	Endocrine System	No	None	None
T02-085	Neurological System	No	None	None
T02-085	Rheumatologic	No	None	None
T02-085	Immunological System	No	None	None
T02-085	Body Weight	No	None	None
T02-085	Malignancy	Yes	Cancer	Cervical cancer
T02-086	Cardiovascular System	No	None	None
T02-086	Respiratory System	No	None	None
T02-086	Gastrointestinal System	No	None	None
T02-086	Renal System	No	None	None
T02-086	Endocrine System	No	None	None
T02-086	Neurological System	No	None	None
T02-086	Rheumatologic	No	None	None
T02-086	Immunological System	No	None	None
T02-086	Malignancy	No	None	None
T02-086	Body Weight	No	None	None
T02-087	Cardiovascular System	No	None	None
T02-087	Gastrointestinal System	No	None	None
T02-087	Renal System	No	None	None
T02-087	Endocrine System	No	None	None
T02-087	Neurological System	No	None	None
T02-087	Rheumatologic	No	None	None
T02-087	Immunological System	No	None	None
T02-087	Body Weight	No	None	None
T02-087	Malignancy	Yes	Cancer	Prostate cancer
T02-087	Respiratory System	Yes	Chronic Obstructive Pulmonary Disease (COPD)	Chronic Obstructive Pulmonary Disease (COPD)
T02-088	Respiratory System	No	None	None
T02-088	Gastrointestinal System	No	None	None
T02-088	Renal System	No	None	None
T02-088	Endocrine System	No	None	None
T02-088	Neurological System	No	None	None
T02-088	Rheumatologic	No	None	None
T02-088	Immunological System	No	None	None
T02-088	Malignancy	No	None	None
T02-088	Body Weight	No	None	None
T02-088	Cardiovascular System	Yes	Hypertension	Hypertension
T02-089	Cardiovascular System	No	None	None
T02-089	Respiratory System	No	None	None
T02-089	Gastrointestinal System	No	None	None
T02-089	Renal System	No	None	None
T02-089	Endocrine System	No	None	None
T02-089	Neurological System	No	None	None
T02-089	Rheumatologic	No	None	None
T02-089	Immunological System	No	None	None
T02-089	Malignancy	No	None	None
T02-089	Body Weight	No	None	None
T02-090	Cardiovascular System	No	None	None
T02-090	Respiratory System	No	None	None
T02-090	Gastrointestinal System	No	None	None
T02-090	Renal System	No	None	None
T02-090	Neurological System	No	None	None
T02-090	Rheumatologic	No	None	None
T02-090	Immunological System	No	None	None
T02-090	Malignancy	No	None	None
T02-090	Body Weight	No	None	None
T02-090	Endocrine System	Yes	Diabetes Mellitus	Diabetes Mellitus
T03-001	Cardiovascular System	No	None	None
T03-001	Respiratory System	No	None	None
T03-001	Gastrointestinal System	No	None	None
T03-001	Renal System	No	None	None
T03-001	Endocrine System	No	None	None
T03-001	Neurological System	No	None	None
T03-001	Rheumatologic	No	None	None
T03-001	Immunological System	No	None	None
T03-001	Malignancy	No	None	None
T03-001	Body Weight	No	None	None
T03-002	Cardiovascular System	No	None	None
T03-002	Respiratory System	No	None	None
T03-002	Gastrointestinal System	No	None	None
T03-002	Renal System	No	None	None
T03-002	Endocrine System	No	None	None
T03-002	Neurological System	No	None	None
T03-002	Rheumatologic	No	None	None
T03-002	Immunological System	No	None	None
T03-002	Malignancy	No	None	None
T03-002	Body Weight	No	None	None
T03-003	Cardiovascular System	No	None	None
T03-003	Respiratory System	No	None	None
T03-003	Renal System	No	None	None
T03-003	Neurological System	No	None	None
T03-003	Rheumatologic	No	None	None
T03-003	Immunological System	No	None	None
T03-003	Body Weight	No	None	None
T03-003	Malignancy	Yes	Cancer	Hepatocellular carcinoma
T03-003	Endocrine System	Yes	Diabetes Mellitus	Diabetes Mellitus
T03-003	Gastrointestinal System	Yes	Hepatitis B	Hepatitis B
T03-004	Cardiovascular System	No	None	None
T03-004	Respiratory System	No	None	None
T03-004	Gastrointestinal System	No	None	None
T03-004	Renal System	No	None	None
T03-004	Endocrine System	No	None	None
T03-004	Neurological System	No	None	None
T03-004	Rheumatologic	No	None	None
T03-004	Immunological System	No	None	None
T03-004	Malignancy	No	None	None
T03-004	Body Weight	No	None	None
T03-005	Cardiovascular System	No	None	None
T03-005	Respiratory System	No	None	None
T03-005	Gastrointestinal System	No	None	None
T03-005	Renal System	No	None	None
T03-005	Endocrine System	No	None	None
T03-005	Neurological System	No	None	None
T03-005	Rheumatologic	No	None	None
T03-005	Malignancy	No	None	None
T03-005	Body Weight	No	None	None
T03-005	Immunological System	Yes	herpes zoster	herpes zoster
T03-006	Cardiovascular System	No	None	None
T03-006	Respiratory System	No	None	None
T03-006	Gastrointestinal System	No	None	None
T03-006	Renal System	No	None	None
T03-006	Endocrine System	No	None	None
T03-006	Neurological System	No	None	None
T03-006	Rheumatologic	No	None	None
T03-006	Immunological System	No	None	None
T03-006	Body Weight	No	None	None
T03-006	Malignancy	Yes	Cancer	Nasopharyngeal carcinoma
T03-007	Renal System	No	None	None
T03-007	Endocrine System	No	None	None
T03-007	Neurological System	No	None	None
T03-007	Rheumatologic	No	None	None
T03-007	Immunological System	No	None	None
T03-007	Malignancy	No	None	None
T03-007	Body Weight	No	None	None
T03-007	Respiratory System	Yes	Chronic Obstructive Pulmonary Disease (COPD)	Chronic Obstructive Pulmonary Disease (COPD)
T03-007	Gastrointestinal System	Yes	Hepatitis C	Hepatitis C
T03-007	Cardiovascular System	Yes	Hypertension	Hypertension
T03-008	Respiratory System	No	None	None
T03-008	Gastrointestinal System	No	None	None
T03-008	Renal System	No	None	None
T03-008	Neurological System	No	None	None
T03-008	Rheumatologic	No	None	None
T03-008	Immunological System	No	None	None
T03-008	Malignancy	No	None	None
T03-008	Body Weight	No	None	None
T03-008	Cardiovascular System	Yes	Congestive Heart Failure (CHF),Hypertension	Congestive Heart Failure (CHF)
T03-008	Cardiovascular System	Yes	Congestive Heart Failure (CHF),Hypertension	Hypertension
T03-008	Endocrine System	Yes	Diabetes Mellitus	Diabetes Mellitus
T03-009	Cardiovascular System	No	None	None
T03-009	Respiratory System	No	None	None
T03-009	Renal System	No	None	None
T03-009	Endocrine System	No	None	None
T03-009	Neurological System	No	None	None
T03-009	Rheumatologic	No	None	None
T03-009	Immunological System	No	None	None
T03-009	Malignancy	No	None	None
T03-009	Body Weight	No	None	None
T03-009	Gastrointestinal System	Yes	Hepatitis B	Hepatitis B
T03-010	Cardiovascular System	No	None	None
T03-010	Respiratory System	No	None	None
T03-010	Gastrointestinal System	No	None	None
T03-010	Renal System	No	None	None
T03-010	Endocrine System	No	None	None
T03-010	Neurological System	No	None	None
T03-010	Rheumatologic	No	None	None
T03-010	Immunological System	No	None	None
T03-010	Malignancy	No	None	None
T03-010	Body Weight	No	None	None
T03-011	Cardiovascular System	No	None	None
T03-011	Respiratory System	No	None	None
T03-011	Gastrointestinal System	No	None	None
T03-011	Renal System	No	None	None
T03-011	Endocrine System	No	None	None
T03-011	Neurological System	No	None	None
[truncated: 2,258 more rows]

## Sheet: T14_2_1_A
Subject No.	Date of first dose of AZD9291	Analysis date of event or censoring	Event or censoring	Time (Days)	Time (Months)	Censor (=0)	Date of first dose of AZD9291 (Actual)	Time (Days) (Actual)	Time (Months) (Actual)
T01-001	2016-02-26	2016-06-10	Death	106	3.47541	1	2016-02-26	106	3.47541
T01-002	2016-03-25	2017-02-17	PD	330	10.8197	1	2016-03-25	330	10.8197
T01-003	2016-04-29	2016-07-12	PD	75	2.45902	1	2016-04-29	75	2.45902
T01-004	2016-03-18	2016-12-09	PD	267	8.7541	1	2016-03-18	267	8.7541
T01-005	2016-10-14	2017-06-27	PD	257	8.42623	1	2016-10-14	257	8.42623
T01-006	2016-08-02	2016-09-14	PD	44	1.44262	1	2016-08-02	44	1.44262
T01-007	2016-04-27	2016-07-09	Death	74	2.42623	1	2016-04-27	74	2.42623
T01-008	2016-02-22	2016-12-22	Death	305	10	1	2016-02-22	305	10
T01-009	2016-06-20	2016-12-07	PD	171	5.60656	1	2016-06-20	171	5.60656
T01-010	2016-05-03		Death			1	2016-05-03
T01-011	2016-06-01	2017-08-23	PD	449	14.7213	1	2016-06-01	449	14.7213
T01-012	2016-11-07	2017-06-19	PD	225	7.37705	1	2016-11-07	225	7.37705
T01-013	2016-11-11	2017-07-10	Death	242	7.93443	1	2016-11-11	242	7.93443
T01-014	2016-07-15	2016-07-22	PD	8	0.262295	1	2016-07-15	8	0.262295
T01-015	2016-09-20	2017-08-23	Death	338	11.082	1	2016-09-20	338	11.082
T01-016	2016-11-23	2017-12-13	Death	386	12.6557	1	2016-11-23	386	12.6557
T01-017	2016-09-28	2017-03-14	PD	168	5.5082	1	2016-09-28	168	5.5082
T01-018	2016-07-06	2017-02-08	PD	218	7.14754	1	2016-07-06	218	7.14754
T01-019	2016-09-28	2016-11-23	Death	57	1.86885	1	2016-09-28	57	1.86885
T01-020	2016-09-21	2018-01-30	Death	497	16.2951	1	2016-09-21	497	16.2951
T01-021	2017-02-06	2018-03-05	Death	393	12.8852	1	2017-02-06	393	12.8852
T01-022	2016-09-13	2017-10-12	PD	395	12.9508	1	2016-09-13	395	12.9508
T01-023	2016-01-27	2016-12-31	Death	340	11.1475	1	2016-01-27	340	11.1475
T01-024	2016-08-15	2016-08-22	Death	8	0.262295	1	2016-08-15	8	0.262295
T01-025	2016-06-16	2016-11-24	Death	162	5.31148	1	2016-06-16	162	5.31148
T01-026	2016-05-02	2016-08-31	PD	122	4	1	2016-05-02	122	4
T01-027	2016-10-20	2017-09-30	Death	346	11.3443	1	2016-10-20	346	11.3443
T01-028	2016-08-31	2016-11-07	Death	69	2.2623	1	2016-08-31	69	2.2623
T01-029	2016-07-18	2017-08-30	Death	409	13.4098	1	2016-07-18	409	13.4098
T01-030	2016-08-29	2016-11-12	PD	76	2.4918	1	2016-08-29	76	2.4918
T01-031	2016-09-05	2016-12-13	Death	100	3.27869	1	2016-09-05	100	3.27869
T01-032	2016-05-04	2017-09-27	PD	512	16.7869	1	2016-05-04	512	16.7869
T01-033	2016-03-11	2017-06-14	Death	461	15.1148	1	2016-03-11	461	15.1148
T01-034	2015-12-03	2016-07-21	PD	232	7.60656	1	2015-12-03	232	7.60656
T01-035	2016-08-11	2016-11-03	Death	85	2.78689	1	2016-08-11	85	2.78689
T01-036	2016-10-20	2017-01-20	PD	93	3.04918	1	2016-10-20	93	3.04918
T01-037	2016-11-02	2017-08-11	PD	283	9.27869	1	2016-11-02	283	9.27869
T01-038	2016-02-24	2016-03-30	Death	36	1.18033	1	2016-02-24	36	1.18033
T01-039	2016-08-01	2017-06-10	PD	314	10.2951	1	2016-08-01	314	10.2951
T01-040	2016-09-05	2018-02-06	Death	520	17.0492	1	2016-09-05	520	17.0492
T01-041	2016-07-07	2017-08-17	PD	407	13.3443	1	2016-07-07	407	13.3443
T01-042	2016-03-09	2018-03-11	Death	733	24.0328	1	2016-03-09	733	24.0328
T01-043	2016-04-01	2016-06-14	PD	75	2.45902	1	2016-04-01	75	2.45902
T01-044	2016-07-06	2016-11-16	PD	134	4.39344	1	2016-07-06	134	4.39344
T01-045	2015-12-29	2016-08-16	PD	232	7.60656	1	2015-12-29	232	7.60656
T01-046	2016-01-27	2016-04-08	Death	73	2.39344	1	2016-01-27	73	2.39344
T01-047	2016-12-02	2016-12-31	Death	30	0.983607	1	2016-12-02	30	0.983607
T01-048	2016-11-04	2016-12-07	Death	34	1.11475	1	2016-11-04	34	1.11475
T01-049	2016-02-26	2017-09-22	PD	575	18.8525	1	2016-02-26	575	18.8525
T01-050	2016-03-17	2016-06-02	PD	78	2.55738	1	2016-03-17	78	2.55738
T01-051	2016-07-11	2018-07-02	PD	722	23.6721	1	2016-07-11	722	23.6721
T01-052	2016-02-15	2018-08-17	PD	915	30	1	2016-02-15	915	30
T01-053	2015-12-25	2018-05-18	PD	876	28.7213	1	2015-12-25	876	28.7213
T01-054	2016-01-27	2016-02-09	Death	14	0.459016	1	2016-01-27	14	0.459016
T01-055	2016-07-15	2017-10-23	Death	466	15.2787	1	2016-07-15	466	15.2787
T01-056	2016-10-21	2018-02-27	PD	495	16.2295	1	2016-10-21	495	16.2295
T01-057	2016-10-17	2017-11-20	PD	400	13.1148	1	2016-10-17	400	13.1148
T01-058	2015-12-28	2018-01-10	PD	745	24.4262	1	2015-12-28	745	24.4262
T01-059	2016-08-12	2017-06-23	PD	316	10.3607	1	2016-08-12	316	10.3607
T01-060	2016-05-02	2017-07-03	PD	428	14.0328	1	2016-05-02	428	14.0328
T01-061	2016-05-24	2018-02-06	PD	624	20.459	1	2016-05-24	624	20.459
T01-062	2016-06-10	2018-04-10	PD	670	21.9672	1	2016-06-10	670	21.9672
T01-063	2016-03-21	2018-09-06	PD	900	29.5082	1	2016-03-21	900	29.5082
T01-064	2016-08-16	2018-10-16	PD	792	25.9672	1	2016-08-16	792	25.9672
T01-065	2016-05-18	2017-02-15	PD	274	8.98361	1	2016-05-18	274	8.98361
T01-066	2016-09-20	2017-09-05	PD	351	11.5082	1	2016-09-20	351	11.5082
T01-067	2016-02-15	2017-09-17	Death	581	19.0492	1	2016-02-15	581	19.0492
T01-068	2016-02-01	2017-12-03	Death	672	22.0328	1	2016-02-01	672	22.0328
T01-069	2016-06-28	2017-09-01	PD	431	14.1311	1	2016-06-28	431	14.1311
T01-070	2016-07-25	2016-11-21	PD	120	3.93443	1	2016-07-25	120	3.93443
T01-071	2016-08-31	2019-03-06	PD	918	30.0984	1	2016-08-31	918	30.0984
T01-072	2016-10-25	2019-04-23	PD	911	29.8689	1	2016-10-25	911	29.8689
T01-073	2016-05-17	2019-09-17	PD	1219	39.9672	1	2016-05-17	1219	39.9672
T01-074	2016-07-07	2018-07-05	Censor	729	23.9016	0	2016-07-07	729	23.9016
T01-075	2016-05-03	2017-09-22	PD	508	16.6557	1	2016-05-03	508	16.6557
T01-076	2016-10-28	2018-09-05	Death	678	22.2295	1	2016-10-28	678	22.2295
T01-077	2016-03-14	2018-08-16	Death	886	29.0492	1	2016-03-14	886	29.0492
T01-078	2016-02-17	2017-01-26	PD	345	11.3115	1	2016-02-17	345	11.3115
T01-079	2016-03-02	2019-03-06	Death	1100	36.0656	1	2016-03-02	1100	36.0656
T01-080	2016-06-29	2018-08-18	Death	781	25.6066	1	2016-06-29	781	25.6066
T01-081	2016-10-28	2018-03-16	PD	505	16.5574	1	2016-10-28	505	16.5574
T01-082	2016-09-30	2018-06-09	Death	618	20.2623	1	2016-09-30	618	20.2623
T01-083	2016-05-11	2019-04-23	Death	1078	35.3443	1	2016-05-11	1078	35.3443
T01-084	2016-03-01	2019-08-20	Censor	1268	41.5738	0	2016-03-01	1268	41.5738
T01-085	2016-03-01	2016-06-28	Censor	120	3.93443	0	2016-03-01	120	3.93443
T01-086	2016-05-10	2019-07-09	Censor	1156	37.9016	0	2016-05-10	1156	37.9016
T01-087	2016-05-10	2019-10-29	Censor	1268	41.5738	0	2016-05-10	1268	41.5738
T01-088	2016-07-21	2018-08-08	Censor	749	24.5574	0	2016-07-21	749	24.5574
T01-089	2016-10-21	2019-11-07	Censor	1113	36.4918	0	2016-10-21	1113	36.4918
T01-090	2016-02-25	2019-06-13	Censor	1205	39.5082	0	2016-02-25	1205	39.5082
T01-091	2016-10-26	2019-09-12	Censor	1052	34.4918	0	2016-10-26	1052	34.4918
T01-092	2016-08-31	2019-06-27	Censor	1031	33.8033	0	2016-08-31	1031	33.8033
T01-093	2016-02-01	2018-06-25	Censor	876	28.7213	0	2016-02-01	876	28.7213
T01-094	2016-06-28	2019-11-05	Censor	1226	40.1967	0	2016-06-28	1226	40.1967
T01-095	2016-10-20	2019-10-14	PD	1090	35.7377	1	2016-10-20	1090	35.7377
T01-096	2016-07-13	2019-11-20	PD	1226	40.1967	1	2016-07-13	1226	40.1967
T01-097	2016-04-27	2019-08-21	Censor	1212	39.7377	0	2016-04-27	1212	39.7377
T01-098	2016-05-02	2019-10-28	PD	1275	41.8033	1	2016-05-02	1275	41.8033
T02-001	2016-02-25	2016-08-23	PD	181	5.93443	1	2016-02-25	181	5.93443
T02-002	2016-03-02	2016-08-31	PD	183	6	1	2016-03-02	183	6
T02-003	2016-05-27	2016-10-06	PD	133	4.36066	1	2016-05-27	133	4.36066
T02-004	2016-10-28	2017-01-18	PD	83	2.72131	1	2016-10-28	83	2.72131
T02-005	2016-06-15	2017-02-07	PD	238	7.80328	1	2016-06-15	238	7.80328
T02-006	2016-04-27	2016-09-19	PD	146	4.78689	1	2016-04-27	146	4.78689
T02-007	2016-02-23	2017-01-11	PD	324	10.623	1	2016-02-23	324	10.623
T02-008	2016-12-13	2017-02-22	PD	72	2.36066	1	2016-12-13	72	2.36066
T02-009	2016-06-15	2016-10-27	PD	135	4.42623	1	2016-06-15	135	4.42623
T02-010	2016-01-23	2016-03-29	PD	67	2.19672	1	2016-01-23	67	2.19672
T02-011	2016-01-29	2016-06-16	PD	140	4.59016	1	2016-01-29	140	4.59016
T02-012	2016-08-10	2017-07-18	PD	343	11.2459	1	2016-08-10	343	11.2459
T02-013	2016-07-27	2017-01-20	PD	178	5.83607	1	2016-07-27	178	5.83607
T02-014	2016-08-04	2017-02-23	PD	204	6.68852	1	2016-08-04	204	6.68852
T02-015	2016-11-30	2017-01-16	PD	48	1.57377	1	2016-11-30	48	1.57377
T02-016	2016-06-22	2017-06-06	PD	350	11.4754	1	2016-06-22	350	11.4754
T02-017	2016-06-08	2017-10-31	Death	511	16.7541	1	2016-06-08	511	16.7541
T02-018	2016-08-23	2018-04-10	PD	596	19.541	1	2016-08-23	596	19.541
T02-019	2016-03-30	2016-05-07	PD	39	1.27869	1	2016-03-30	39	1.27869
T02-020	2016-12-09	2017-02-22	Death	76	2.4918	1	2016-12-09	76	2.4918
T02-021	2016-11-29	2016-12-14	PD	16	0.52459	1	2016-11-29	16	0.52459
T02-022	2016-12-07	2018-01-02	PD	392	12.8525	1	2016-12-07	392	12.8525
T02-023	2016-01-27	2017-01-09	Death	349	11.4426	1	2016-01-27	349	11.4426
T02-024	2016-11-14	2017-04-24	PD	162	5.31148	1	2016-11-14	162	5.31148
T02-025	2016-11-21	2017-03-28	Censor	128	4.19672	0	2016-11-21	128	4.19672
T02-026	2016-03-02	2016-06-15	Censor	106	3.47541	0	2016-03-02	106	3.47541
T02-027	2016-11-16	2017-05-17	PD	183	6	1	2016-11-16	183	6
T02-028	2016-06-17	2017-10-26	PD	497	16.2951	1	2016-06-17	497	16.2951
T02-029	2016-08-05	2018-05-21	Censor	655	21.4754	0	2016-08-05	655	21.4754
T02-030	2016-09-27	2017-11-28	Censor	428	14.0328	0	2016-09-27	428	14.0328
T02-031	2016-12-21	2017-06-02	PD	164	5.37705	1	2016-12-21	164	5.37705
T02-032	2016-09-17	2017-07-26	PD	313	10.2623	1	2016-09-17	313	10.2623
T02-033	2016-10-05	2017-01-03	PD	91	2.98361	1	2016-10-05	91	2.98361
T02-034	2018-09-07	2019-08-06	Censor	334	10.9508	0	2018-09-07	334	10.9508
T02-035	2017-09-27	2019-09-03	PD	707	23.1803	1	2017-09-27	707	23.1803
T02-036	2018-08-28	2018-12-11	Censor	106	3.47541	0	2018-08-28	106	3.47541
T02-037	2016-08-18	2016-11-01	Censor	76	2.4918	0	2016-08-18	76	2.4918
T02-038	2016-09-30	2017-12-07	PD	434	14.2295	1	2016-09-30	434	14.2295
T02-039	2017-09-22	2019-09-17	PD	726	23.8033	1	2017-09-22	726	23.8033
T02-040	2016-09-27	2019-08-11	PD	1049	34.3934	1	2016-09-27	1049	34.3934
T02-041	2016-11-21	2017-02-06	Censor	78	2.55738	0	2016-11-21	78	2.55738
T02-042	2016-02-25	2019-09-24	PD	1308	42.8852	1	2016-02-25	1308	42.8852
T02-043	2016-07-13	2018-02-22	PD	590	19.3443	1	2016-07-13	590	19.3443
T02-044	2016-10-25	2018-09-04	PD	680	22.2951	1	2016-10-25	680	22.2951
T02-045	2016-09-28	2017-07-19	PD	295	9.67213	1	2016-09-28	295	9.67213
T02-046	2018-08-28	2018-10-23	Censor	57	1.86885	0	2018-08-28	57	1.86885
T02-047	2017-08-01	2019-04-18	PD	626	20.5246	1	2017-08-01	626	20.5246
T02-048	2016-12-07	2017-02-09	PD	65	2.13115	1	2016-12-07	65	2.13115
T02-049	2017-10-12	2019-01-08	PD	454	14.8852	1	2017-10-12	454	14.8852
T02-050	2017-07-05	2019-08-01	PD	758	24.8525	1	2017-07-05	758	24.8525
T02-051	2018-08-02	2018-11-21	Censor	112	3.67213	0	2018-08-02	112	3.67213
T02-052	2018-08-29	2018-11-21	Censor	85	2.78689	0	2018-08-29	85	2.78689
T02-053	2016-12-21	2018-04-09	PD	475	15.5738	1	2016-12-21	475	15.5738
T02-054	2018-07-21	2019-05-21	PD	305	10	1	2018-07-21	305	10
T02-055	2016-11-18	2017-02-14	Censor	89	2.91803	0	2016-11-18	89	2.91803
T02-056	2016-12-07	2017-03-15	Censor	99	3.2459	0	2016-12-07	99	3.2459
T02-057	2016-10-12	2017-01-25	Censor	106	3.47541	0	2016-10-12	106	3.47541
T02-058	2016-07-18	2018-01-03	PD	535	17.541	1	2016-07-18	535	17.541
T02-059	2016-08-18	2016-11-17	PD	92	3.01639	1	2016-08-18	92	3.01639
T02-060	2016-11-22	2017-01-17	Censor	57	1.86885	0	2016-11-22	57	1.86885
T02-061	2018-08-02	2018-10-09	Censor	69	2.2623	0	2018-08-02	69	2.2623
T02-062	2017-07-12	2017-10-11	Censor	92	3.01639	0	2017-07-12	92	3.01639
T02-063	2016-10-05	2017-03-21	Censor	168	5.5082	0	2016-10-05	168	5.5082
T02-064	2018-08-08	2018-12-26	Censor	141	4.62295	0	2018-08-08	141	4.62295
T02-065	2017-11-08	2019-08-04	PD	635	20.8197	1	2017-11-08	635	20.8197
T02-066	2017-08-30	2018-03-28	PD	211	6.91803	1	2017-08-30	211	6.91803
T02-067	2016-10-26	2017-04-26	Censor	183	6	0	2016-10-26	183	6
T02-068	2016-03-17		Censor			0	2016-03-17
T02-069	2016-12-01	2017-03-23	Censor	113	3.70492	0	2016-12-01	113	3.70492
T02-070	2018-08-30	2018-10-25	Censor	57	1.86885	0	2018-08-30	57	1.86885
T02-071	2017-09-15	2017-11-30	Censor	77	2.52459	0	2017-09-15	77	2.52459
T02-072	2017-09-21	2019-07-07	PD	655	21.4754	1	2017-09-21	655	21.4754
T02-073	2017-01-18	2019-06-24	Death	888	29.1148	1	2017-01-18	888	29.1148
T02-074	2016-08-16	2016-10-05	PD	51	1.67213	1	2016-08-16	51	1.67213
T02-075	2017-06-09	2018-10-26	PD	505	16.5574	1	2017-06-09	505	16.5574
T02-076	2016-11-04	2017-11-30	PD	392	12.8525	1	2016-11-04	392	12.8525
T02-077	2016-06-21	2016-08-31	Censor	72	2.36066	0	2016-06-21	72	2.36066
T02-078	2016-05-04	2017-08-21	PD	475	15.5738	1	2016-05-04	475	15.5738
T02-079	2016-11-08	2017-04-07	PD	151	4.95082	1	2016-11-08	151	4.95082
T02-080	2016-12-20	2017-07-20	PD	213	6.98361	1	2016-12-20	213	6.98361
T02-081	2016-08-08	2016-11-11	PD	96	3.14754	1	2016-08-08	96	3.14754
T02-082	2016-07-12	2016-07-12	Censor	1	0.0327869	0	2016-07-12	1	0.0327869
T02-083	2016-12-01	2017-10-19	PD	323	10.5902	1	2016-12-01	323	10.5902
T02-084	2016-11-08	2017-04-06	PD	150	4.91803	1	2016-11-08	150	4.91803
T02-085	2016-09-30	2018-05-25	Censor	603	19.7705	0	2016-09-30	603	19.7705
T02-086	2016-11-04	2017-07-28	PD	267	8.7541	1	2016-11-04	267	8.7541
T02-087	2016-05-02	2018-08-28	Death	849	27.8361	1	2016-05-02	849	27.8361
T02-088	2016-12-27	2017-07-11	PD	197	6.45902	1	2016-12-27	197	6.45902
T02-089	2016-11-04	2018-10-26	PD	722	23.6721	1	2016-11-04	722	23.6721
T02-090	2016-09-13	2017-07-20	PD	311	10.1967	1	2016-09-13	311	10.1967
T03-001	2016-08-31	2017-03-21	PD	203	6.65574	1	2016-08-31	203	6.65574
T03-002	2016-03-28	2017-01-02	Death	281	9.21311	1	2016-03-28	281	9.21311
T03-003	2016-04-06	2016-12-28	PD	267	8.7541	1	2016-04-06	267	8.7541
T03-004	2016-11-22	2017-01-10	PD	50	1.63934	1	2016-04-06	280	9.18033
T03-005	2016-05-26	2017-09-06	Death	469	15.377	1	2016-05-26	469	15.377
T03-006	2016-06-14	2016-09-27	PD	106	3.47541	1	2016-06-14	106	3.47541
T03-007	2016-06-16	2016-06-20	Death	5	0.163934	1	2016-06-16	5	0.163934
T03-008	2016-06-16	2017-03-04	PD	262	8.59016	1	2016-06-16	262	8.59016
T03-009	2016-09-19	2017-08-23	PD	339	11.1148	1	2016-09-19	339	11.1148
T03-010	2016-08-31	2017-05-30	PD	273	8.95082	1	2016-08-31	273	8.95082
T03-011	2016-08-17	2016-09-01	Death	16	0.52459	1	2016-08-17	16	0.52459
T03-012	2016-07-28	2016-08-11	PD	15	0.491803	1	2016-07-28	15	0.491803
T03-013	2016-06-08	2016-08-04	PD	58	1.90164	1	2016-06-08	58	1.90164
T03-014	2016-03-28	2018-09-03	PD	890	29.1803	1	2016-03-28	890	29.1803
T03-015	2016-06-02	2017-01-09	PD	222	7.27869	1	2016-06-02	222	7.27869
T03-016	2016-07-20	2017-03-25	PD	249	8.16393	1	2016-07-20	249	8.16393
T03-017	2016-07-11	2017-04-05	PD	269	8.81967	1	2016-07-11	269	8.81967
T03-018	2016-11-22	2017-02-07	PD	78	2.55738	1	2016-11-22	78	2.55738
T03-019	2016-10-14	2017-02-07	PD	117	3.83607	1	2016-10-14	117	3.83607
T03-020	2016-12-02	2017-04-01	PD	121	3.96721	1	2016-12-02	121	3.96721
T04-001	2016-07-19	2017-02-23	Death	220	7.21311	1	2016-07-19	220	7.21311
T04-002	2016-04-13	2016-07-08	Death	87	2.85246	1	2016-04-13	87	2.85246
T04-003	2016-06-13	2016-08-26	PD	75	2.45902	1	2016-06-13	75	2.45902
T04-004	2016-04-13	2017-08-09	PD	484	15.8689	1	2016-04-13	484	15.8689
T04-005	2016-10-01	2016-11-15	Death	46	1.5082	1	2016-10-01	46	1.5082
T04-006	2016-08-02	2016-10-18	PD	78	2.55738	1	2016-08-02	78	2.55738
T04-007	2016-09-14	2016-11-16	PD	64	2.09836	1	2016-09-14	64	2.09836
T04-008	2016-12-13	2018-05-04	Death	508	16.6557	1	2016-12-13	508	16.6557
T04-009	2016-08-23	2016-11-04	Death	74	2.42623	1	2016-08-23	74	2.42623
T04-010	2016-05-10	2018-01-15	PD	616	20.1967	1	2016-05-10	616	20.1967
T04-011	2016-06-07	2017-01-10	PD	218	7.14754	1	2016-06-07	218	7.14754
T04-012	2016-07-20	2017-06-30	PD	346	11.3443	1	2016-07-20	346	11.3443
T04-013	2016-07-20	2018-03-20	PD	609	19.9672	1	2016-07-20	609	19.9672
T04-014	2016-07-15	2017-02-10	PD	211	6.91803	1	2016-07-15	211	6.91803
T04-015	2016-07-27	2016-09-18	Death	54	1.77049	1	2016-07-27	54	1.77049
T04-016	2016-09-22	2017-02-17	PD	149	4.88525	1	2016-09-22	149	4.88525
T04-017	2016-11-03	2016-12-22	PD	50	1.63934	1	2016-11-03	50	1.63934
T04-018	2016-10-26	2018-04-04	Death	526	17.2459	1	2016-10-26	526	17.2459
T04-019	2016-10-28	2017-05-16	PD	201	6.59016	1	2016-10-28	201	6.59016
T04-020	2016-11-04	2017-03-28	Death	145	4.7541	1	2016-11-04	145	4.7541
T04-021	2016-10-11	2017-06-07	PD	240	7.86885	1	2016-10-11	240	7.86885
T04-022	2016-10-07	2016-12-31	PD	86	2.81967	1	2016-10-07	86	2.81967
T04-023	2016-11-01	2018-02-19	Death	476	15.6066	1	2016-11-01	476	15.6066
T04-024	2016-11-24	2017-04-20	PD	148	4.85246	1	2016-11-24	148	4.85246
T04-025	2016-07-27	2018-05-02	PD	645	21.1475	1	2016-07-27	645	21.1475
T04-026	2016-12-13	2018-03-08	PD	451	14.7869	1	2016-12-13	451	14.7869
T04-027	2016-10-14	2019-08-26	Death	1047	34.3279	1	2016-10-14	1047	34.3279
T04-028	2016-06-14	2018-01-03	PD	569	18.6557	1	2016-06-14	569	18.6557
T04-029	2016-10-18	2017-10-26	PD	374	12.2623	1	2016-10-18	374	12.2623
T04-030	2016-07-19	2018-04-23	PD	644	21.1148	1	2016-07-19	644	21.1148
T04-031	2016-11-07	2019-02-13	Death	829	27.1803	1	2016-11-07	829	27.1803
T04-032	2016-10-19	2019-03-29	Death	892	29.2459	1	2016-10-19	892	29.2459
T04-033	2017-02-22	2019-08-20	PD	910	29.8361	1	2017-02-22	910	29.8361
T04-034	2017-03-03	2019-04-19	PD	778	25.5082	1	2017-03-03	778	25.5082
T04-035	2016-08-18	2018-07-16	PD	698	22.8852	1	2016-08-18	698	22.8852
T04-036	2017-04-21	2018-03-24	PD	338	11.082	1	2017-04-21	338	11.082
T04-037	2016-08-10	2019-02-01	Censor	906	29.7049	0	2016-08-10	906	29.7049
T04-038	2016-10-18	2017-08-18	PD	305	10	1	2016-10-18	305	10
T04-039	2016-11-04	2017-04-09	Death	157	5.14754	1	2016-11-04	157	5.14754
T04-040	2016-06-17	2019-08-06	Death	1146	37.5738	1	2016-06-17	1146	37.5738
T05-001	2016-10-19	2017-03-24	PD	157	5.14754	1	2016-10-19	157	5.14754
T05-002	2016-05-20	2017-01-18	PD	244	8	1	2016-05-20	244	8
T05-003	2016-09-27	2017-03-03	Death	158	5.18033	1	2016-09-27	158	5.18033
T05-004	2016-08-17	2017-08-03	PD	352	11.541	1	2016-08-17	352	11.541
T05-005	2016-08-05	2016-11-26	Death	114	3.7377	1	2016-08-05	114	3.7377
T05-006	2016-04-21	2017-01-10	PD	265	8.68852	1	2016-04-21	265	8.68852
T05-007	2016-05-02	2016-10-12	Death	164	5.37705	1	2016-05-02	164	5.37705
T05-008	2016-04-18	2017-01-14	PD	272	8.91803	1	2016-04-18	272	8.91803
T05-009	2016-11-23	2017-06-30	PD	220	7.21311	1	2016-11-23	220	7.21311
T05-010	2016-08-02	2017-09-21	PD	416	13.6393	1	2016-08-02	416	13.6393
T05-011	2016-10-03	2017-07-09	Censor	280	9.18033	0	2016-10-03	280	9.18033
T05-012	2016-05-24	2017-12-11	PD	567	18.5902	1	2016-05-24	567	18.5902
T05-013	2016-10-25	2017-02-18	Censor	117	3.83607	0	2016-10-25	117	3.83607
T05-014	2016-08-06	2016-09-13	Censor	39	1.27869	0	2016-08-06	39	1.27869
T05-015	2016-05-16	2019-05-13	Censor	1093	35.8361	0	2016-05-16	1093	35.8361
T06-001	2016-06-08	2016-11-17	PD	163	5.34426	1	2016-06-08	163	5.34426
T06-002	2016-08-04	2016-08-26	Death	23	0.754098	1	2016-08-04	23	0.754098
T06-003	2016-10-03	2017-01-01	PD	91	2.98361	1	2016-10-03	91	2.98361
T06-004	2016-08-10	2016-09-28	Death	50	1.63934	1	2016-08-10	50	1.63934
T06-005	2016-04-14	2018-03-08	PD	694	22.7541	1	2016-04-14	694	22.7541
T06-006	2016-07-28	2018-01-23	PD	545	17.8689	1	2016-07-28	545	17.8689
T06-007	2016-07-07	2017-03-17	PD	254	8.32787	1	2016-07-07	254	8.32787
T06-008	2016-06-17	2017-07-05	PD	384	12.5902	1	2016-06-17	384	12.5902
T06-009	2016-06-24	2016-12-03	PD	163	5.34426	1	2016-06-24	163	5.34426
T06-010	2016-06-22	2017-03-16	PD	268	8.78689	1	2016-06-22	268	8.78689
T06-011	2016-08-17	2017-07-02	PD	320	10.4918	1	2016-08-17	320	10.4918
T06-012	2016-08-30	2017-06-12	PD	287	9.40984	1	2016-08-30	287	9.40984
T06-013	2016-09-26	2017-08-03	PD	312	10.2295	1	2016-09-26	312	10.2295
T06-014	2016-10-18	2018-02-13	PD	484	15.8689	1	2016-10-18	484	15.8689
T06-015	2016-09-08	2016-12-15	PD	99	3.2459	1	2016-09-08	99	3.2459
T06-016	2016-04-28	2016-12-15	PD	232	7.60656	1	2016-04-28	232	7.60656
T06-017	2016-06-22	2016-07-22	PD	31	1.01639	1	2016-06-22	31	1.01639
T06-018	2016-09-05	2017-04-25	PD	233	7.63934	1	2016-09-05	233	7.63934
T06-019	2016-09-20	2017-09-04	PD	350	11.4754	1	2016-09-20	350	11.4754
T06-020	2016-10-19	2018-10-08	PD	720	23.6066	1	2016-10-19	720	23.6066
T06-021	2016-07-18	2017-12-27	PD	528	17.3115	1	2016-07-18	528	17.3115
T06-022	2016-08-17	2019-05-14	PD	1001	32.8197	1	2016-08-17	1001	32.8197
T06-023	2016-06-27	2017-08-18	PD	418	13.7049	1	2016-06-27	418	13.7049
T06-024	2016-06-16	2017-05-04	PD	323	10.5902	1	2016-06-16	323	10.5902
T06-025	2016-05-23	2016-12-19	Censor	211	6.91803	0	2016-05-23	211	6.91803
T06-026	2016-09-16	2017-03-29	Censor	195	6.39344	0	2016-09-16	195	6.39344
T06-027	2016-09-28	2017-12-29	PD	458	15.0164	1	2016-09-28	458	15.0164
T06-028	2016-06-06	2017-01-26	PD	235	7.70492	1	2016-06-06	235	7.70492
T07-001	2016-05-06	2016-11-03	PD	182	5.96721	1	2016-05-06	182	5.96721
T07-002	2016-03-30	2017-11-30	PD	611	20.0328	1	2016-03-30	611	20.0328
T07-003	2016-04-15	2017-02-18	Death	310	10.1639	1	2016-04-15	310	10.1639
T07-004	2016-04-01	2017-05-19	Death	414	13.5738	1	2016-04-01	414	13.5738
T07-005	2016-03-29	2016-07-25	PD	119	3.90164	1	2016-03-29	119	3.90164
T07-006	2016-05-04	2016-09-14	PD	134	4.39344	1	2016-05-04	134	4.39344
T07-007	2016-04-15	2017-01-19	PD	280	9.18033	1	2016-04-15	280	9.18033
T07-008	2016-05-03	2018-05-29	PD	757	24.8197	1	2016-05-03	757	24.8197
T07-009	2016-04-15	2018-08-21	PD	859	28.1639	1	2016-04-15	859	28.1639
T07-010	2016-05-06	2016-10-21	PD	169	5.54098	1	2016-05-06	169	5.54098
T07-011	2016-09-28	2017-09-08	Death	346	11.3443	1	2016-09-28	346	11.3443
T07-012	2016-03-30	2018-05-17	PD	779	25.541	1	2016-03-30	779	25.541
T07-013	2016-04-26	2016-10-03	PD	161	5.27869	1	2016-04-26	161	5.27869
T07-014	2016-04-16	2016-04-20	PD	5	0.163934	1	2016-04-16	5	0.163934
T07-015	2016-04-15	2016-06-20	PD	67	2.19672	1	2016-04-15	67	2.19672
T07-016	2016-04-18	2017-08-31	Death	501	16.4262	1	2016-04-18	501	16.4262
T07-017	2016-10-12	2017-02-04	Death	116	3.80328	1	2016-10-12	116	3.80328
T07-018	2016-07-11	2017-06-21	PD	346	11.3443	1	2016-07-11	346	11.3443
T07-019	2016-09-13	2019-09-17	Censor	1100	36.0656	0	2016-09-13	1100	36.0656
T07-020	2016-02-02	2016-12-14	Censor	317	10.3934	0	2016-02-02	317	10.3934
T08-001	2016-09-01	2018-05-15	PD	622	20.3934	1	2016-09-01	622	20.3934
T08-002	2018-06-20	2018-10-16	Censor	119	3.90164	0	2018-06-20	119	3.90164
T08-003	2016-11-15	2018-07-10	PD	603	19.7705	1	2016-11-15	603	19.7705
T08-004	2016-09-06	2017-01-05	Censor	122	4	0	2016-09-06	122	4
T08-005	2017-08-30	2017-12-20	PD	113	3.70492	1	2017-08-30	113	3.70492
T08-006	2018-11-01	2019-04-01	PD	152	4.98361	1	2018-11-01	152	4.98361
T08-007	2016-09-03	2018-09-06	PD	734	24.0656	1	2016-09-03	734	24.0656
T08-008	2016-04-18	2016-05-16	PD	29	0.95082	1	2016-04-18	29	0.95082
T08-009	2016-04-18	2016-06-15	PD	59	1.93443	1	2016-04-18	59	1.93443
T08-010	2016-06-30	2016-10-05	PD	98	3.21311	1	2016-06-30	98	3.21311
T08-011	2016-07-16	2017-07-13	PD	363	11.9016	1	2016-07-16	363	11.9016
T08-012	2016-07-20	2017-10-05	PD	443	14.5246	1	2016-07-20	443	14.5246
T08-013	2016-07-22	2016-10-03	PD	74	2.42623	1	2016-07-22	74	2.42623
T08-014	2016-09-03	2016-11-05	PD	64	2.09836	1	2016-09-03	64	2.09836
T08-015	2016-09-01	2016-11-01	PD	62	2.03279	1	2016-09-01	62	2.03279
T08-016	2016-09-01	2017-03-28	PD	209	6.85246	1	2016-09-01	209	6.85246
T08-017	2016-07-11	2016-09-16	PD	68	2.22951	1	2016-07-11	68	2.22951
T08-018	2016-09-07	2017-11-01	PD	421	13.8033	1	2016-09-07	421	13.8033
T08-019	2016-08-08	2016-09-03	PD	27	0.885246	1	2016-08-08	27	0.885246
T08-020	2016-09-03	2017-02-10	PD	161	5.27869	1	2016-09-03	161	5.27869
T08-021	2016-09-14	2017-04-06	PD	205	6.72131	1	2016-09-14	205	6.72131
T08-022	2016-09-21	2017-10-12	Death	387	12.6885	1	2016-09-21	387	12.6885
T08-023	2016-09-06	2016-10-04	PD	29	0.95082	1	2016-09-06	29	0.95082
T08-024	2016-10-19	2017-01-11	PD	85	2.78689	1	2016-10-19	85	2.78689
T09-001	2016-10-07	2018-03-27	PD	537	17.6066	1	2016-10-07	537	17.6066
T09-002	2016-05-31	2016-11-16	PD	170	5.57377	1	2016-05-31	170	5.57377
T09-003	2016-07-27	2017-06-26	PD	335	10.9836	1	2016-07-27	335	10.9836
T09-004	2016-10-17	2017-02-08	PD	115	3.77049	1	2016-10-17	115	3.77049
T09-005	2016-10-24	2017-10-06	PD	348	11.4098	1	2016-10-24	348	11.4098
T09-006	2017-03-13	2019-07-29	PD	869	28.4918	1	2017-03-13	869	28.4918
T09-007	2017-05-18	2017-11-08	Censor	175	5.7377	0	2017-05-18	175	5.7377
T09-008	2017-04-10	2018-01-10	PD	276	9.04918	1	2017-04-10	276	9.04918
T09-009	2016-07-07	2017-07-03	PD	362	11.8689	1	2016-07-07	362	11.8689
T09-010	2016-06-01	2017-03-23	PD	296	9.70492	1	2016-06-01	296	9.70492
T09-011	2016-11-03	2017-02-28	PD	118	3.86885	1	2016-11-03	118	3.86885
T09-012	2016-11-14	2018-08-06	PD	631	20.6885	1	2016-11-14	631	20.6885
T09-013	2016-06-01	2019-01-09	PD	953	31.2459	1	2016-06-01	953	31.2459
T09-014	2016-10-19	2017-01-21	Death	95	3.11475	1	2016-10-19	95	3.11475
T09-015	2016-10-24	2016-11-16	Censor	24	0.786885	0	2016-10-24	24	0.786885
T09-016	2016-12-08	2017-07-25	Censor	230	7.54098	0	2016-12-08	230	7.54098
T09-017	2016-11-24	2017-11-27	Censor	369	12.0984	0	2016-11-24	369	12.0984
T09-018	2016-09-30	2017-06-27	PD	271	8.88525	1	2016-09-30	271	8.88525
T09-019	2016-11-23	2017-04-19	PD	148	4.85246	1	2016-11-23	148	4.85246
T09-020	2016-11-30	2017-08-22	PD	266	8.72131	1	2016-11-30	266	8.72131
T09-021	2016-10-24	2016-12-19	Censor	57	1.86885	0	2016-10-24	57	1.86885
T09-022	2016-06-03		Censor			0	2016-06-03
T09-023	2017-02-08	2018-08-03	PD	542	17.7705	1	2017-02-08	542	17.7705
T09-024	2016-12-01	2017-10-05	PD	309	10.1311	1	2016-12-01	309	10.1311
T09-025	2016-02-25	2017-08-06	PD	529	17.3443	1	2016-02-25	529	17.3443
T09-026	2017-05-01	2018-10-29	PD	547	17.9344	1	2017-05-01	547	17.9344
T09-027	2016-06-01	2016-11-02	PD	155	5.08197	1	2016-06-01	155	5.08197
T09-028	2016-06-08	2016-11-28	PD	174	5.70492	1	2016-06-08	174	5.70492
T09-029	2016-12-09	2019-07-02	PD	936	30.6885	1	2016-12-09	936	30.6885
T09-030	2016-06-30	2016-07-19	PD	20	0.655738	1	2016-06-30	20	0.655738
T09-031	2016-10-04	2017-06-13	PD	253	8.29508	1	2016-10-04	253	8.29508
T09-032	2016-03-31	2016-09-26	PD	180	5.90164	1	2016-03-31	180	5.90164
T09-033	2016-07-14	2016-09-26	PD	75	2.45902	1	2016-07-14	75	2.45902
T09-034	2016-08-23	2016-12-21	Death	121	3.96721	1	2016-08-23	121	3.96721
T09-035	2016-11-09	2018-09-28	Death	689	22.5902	1	2016-11-09	689	22.5902
T09-036	2016-06-15	2019-04-30	Death	1050	34.4262	1	2016-06-15	1050	34.4262
T09-037	2016-09-19	2018-09-18	PD	730	23.9344	1	2016-09-19	730	23.9344
T09-038	2016-07-06	2018-02-02	PD	577	18.918	1	2016-07-06	577	18.918
T09-039	2016-10-24	2017-11-23	PD	396	12.9836	1	2016-10-24	396	12.9836
T09-040	2016-10-18	2016-11-15	Death	29	0.95082	1	2016-10-18	29	0.95082
T09-041	2016-08-15	2017-08-08	PD	359	11.7705	1	2016-08-15	359	11.7705
T09-042	2016-10-26	2017-05-12	PD	199	6.52459	1	2016-10-26	199	6.52459
T09-043	2016-08-02	2017-09-26	PD	421	13.8033	1	2016-08-02	421	13.8033
T09-044	2016-03-08	2017-09-08	Death	550	18.0328	1	2016-03-08	550	18.0328
T09-045	2018-08-13	2018-09-10	Censor	29	0.95082	0	2018-08-13	29	0.95082
T09-046	2016-09-12		Censor			0	2016-09-12
T09-047	2016-04-12	2018-03-26	PD	714	23.4098	1	2016-04-12	714	23.4098
T09-048	2016-01-04	2017-03-21	PD	443	14.5246	1	2016-01-04	443	14.5246
T09-049	2016-03-22	2017-07-05	PD	471	15.4426	1	2016-03-22	471	15.4426
T09-050	2016-03-17	2018-06-24	PD	830	27.2131	1	2016-03-17	830	27.2131
T09-051	2016-04-21	2019-01-27	PD	1012	33.1803	1	2016-04-21	1012	33.1803
T09-052	2016-10-27	2017-10-21	Death	360	11.8033	1	2016-10-27	360	11.8033
T09-053	2016-02-16	2017-01-12	PD	332	10.8852	1	2016-02-16	332	10.8852
T09-054	2016-08-16	2016-11-22	PD	99	3.2459	1	2016-08-16	99	3.2459
T10-001	2016-08-11	2017-01-03	Death	146	4.78689	1	2016-08-11	146	4.78689
T10-002	2016-09-02	2016-12-09	PD	99	3.2459	1	2016-09-02	99	3.2459
T10-003	2016-09-05	2016-12-20	PD	107	3.5082	1	2016-09-05	107	3.5082
T10-004	2016-06-24	2017-02-24	Death	246	8.06557	1	2016-06-24	246	8.06557
T10-005	2016-10-17	2016-10-25	PD	9	0.295082	1	2016-10-17	9	0.295082
T10-006	2016-06-24	2017-03-08	Death	258	8.45902	1	2016-06-24	258	8.45902
T10-007	2016-12-09	2018-04-19	Death	497	16.2951	1	2016-12-09	497	16.2951
T10-008	2016-10-05	2017-11-26	Death	418	13.7049	1	2016-10-05	418	13.7049
T10-009	2016-10-18	2017-01-20	PD	95	3.11475	1	2016-10-18	95	3.11475
T10-010	2016-06-21	2017-01-09	PD	203	6.65574	1	2016-06-21	203	6.65574
T10-011	2016-09-07	2017-02-24	Death	171	5.60656	1	2016-09-07	171	5.60656
T10-012	2016-08-12	2017-02-02	PD	175	5.7377	1	2016-08-12	175	5.7377
T10-013	2016-10-24	2017-06-02	PD	222	7.27869	1	2016-10-24	222	7.27869
T10-014	2016-06-24	2016-09-25	Death	94	3.08197	1	2016-06-24	94	3.08197
T10-015	2016-10-06	2016-11-18	Death	44	1.44262	1	2016-10-06	44	1.44262
T10-016	2016-04-15	2016-06-24	PD	71	2.32787	1	2016-04-15	71	2.32787
T10-017	2016-08-16	2016-11-15	PD	92	3.01639	1	2016-08-16	92	3.01639
T10-018	2016-03-14	2016-07-05	PD	114	3.7377	1	2016-03-14	114	3.7377
T10-019	2016-10-05	2016-11-05	Death	32	1.04918	1	2016-10-05	32	1.04918
T10-020	2016-11-02	2017-04-24	PD	174	5.70492	1	2016-11-02	174	5.70492
T10-021	2016-11-17	2018-06-15	PD	576	18.8852	1	2016-11-17	576	18.8852
T10-022	2016-10-14	2017-12-04	PD	417	13.6721	1	2016-10-14	417	13.6721
T10-023	2016-09-29	2017-11-01	PD	399	13.082	1	2016-09-29	399	13.082
T10-024	2016-08-30	2016-10-08	Death	40	1.31148	1	2016-08-30	40	1.31148
T10-025	2016-11-30	2016-12-20	Death	21	0.688525	1	2016-11-30	21	0.688525
T10-026	2016-12-21	2017-05-08	PD	139	4.55738	1	2016-12-21	139	4.55738
T10-027	2016-06-01	2016-06-22	Death	22	0.721311	1	2016-06-01	22	0.721311
T10-028	2016-08-12	2018-01-08	PD	515	16.8852	1	2016-08-12	515	16.8852
T10-029	2016-09-05	2017-08-02	PD	332	10.8852	1	2016-09-05	332	10.8852
T10-030	2016-09-09	2018-06-08	PD	638	20.918	1	2016-09-09	638	20.918
T10-031	2016-09-30	2018-05-07	PD	585	19.1803	1	2016-09-30	585	19.1803
T10-032	2016-09-30	2018-10-22	PD	753	24.6885	1	2016-09-30	753	24.6885
T10-033	2016-11-11	2018-06-23	PD	590	19.3443	1	2016-11-11	590	19.3443
T10-034	2016-09-05	2019-04-08	PD	946	31.0164	1	2016-09-05	946	31.0164

## Sheet: T14_2_1_B
Subject No.	None	Assessment Date	Any Method Used for Investigator's Judgment	Site of Measurable Tumor	Site of Non-Measurable Tumor	Best Tumor Response
T01-001	None
T01-002		2016-08-19	CT	Lung		SD
T01-003		2016-07-12	CT	Lung		PD
T01-004		2016-06-10	CT		Other: pleural effusion	PR
T01-005		2017-01-06	CT		Lung,Other: pleural effusion	PR
T01-006		2016-09-14	CT	Lung		PD
T01-007		2016-05-31	Other: Chest X ray		Other: pleural effusion	NE
T01-008		2016-11-25	CT		Lung,Other: pleural effusion	SD
T01-009		2016-08-22	CT	Lung	Liver	PR
T01-010	None
T01-011		2016-08-31	MRI		Brain	SD
T01-012		2017-03-13	CT	Lung	Other: pleural effusion	SD
T01-013	None
T01-014		2016-07-22	MRI	Brain		PD
T01-015	None
T01-016		2017-02-15	CT		Lung	SD
T01-017		2017-02-07	CT	Lung		SD
T01-018		2016-07-26	CT	Lung,Brain	Lung,Brain,Other: pleural effusion	SD
T01-019		2016-10-07	Other: Chest X ray			NE
T01-020		2018-01-24	Other: Chest X ray			SD
T01-021	None
T01-022		2017-01-12	CT			PR
T01-023		2016-03-02	Other: Chest X ray		Other: pleural effusion	SD
T01-024	None
T01-025		2016-07-07	Other: Whole body bone			NE
T01-026		2016-06-20	CT	Lung		SD
T01-027		2017-02-08	CT		Other: pleural effusion	SD
T01-028	None
T01-029		2016-12-07	CT		Other: pleural effusion	SD
T01-030		2016-11-12	CT		Other: pleural effusion	PD
T01-031		2016-10-21	CT	Bone	Other: pleural effusion	PR
T01-032		2016-07-27	CT	Lung	Other: pleural effusion	PR
T01-033	None
T01-034		2016-02-04	CT	Lung	Lung	PR
T01-035		2016-11-03	CT		Other: pleural effusion	PR
T01-036		2016-11-09	Other: Chest X ray		Other: pleural effusion	SD
T01-037		2017-01-25	CT			PR
T01-038		2016-03-26	Other: Chest X ray		Other: pleural effusion	NE
T01-039		2017-05-20	Other: Chest X ray		Other: pleural effusion	SD
T01-040		2017-12-04	CT	Lung,Brain	Other: pleural effusion	PR
T01-041		2017-04-27	CT	Lung,Adrenal		SD
T01-042		2018-02-27	CT	Lung	Other: pleural effusion	SD
T01-043		2016-05-17	Other: Chest X ray		Other: pleural effusion	SD
T01-044		2016-08-24	Other: Chest X ray		Other: pleural effusion	SD
T01-045		2016-05-24	CT		Lung,Other: pleural effusion	NE
T01-046		2016-02-24	Other: Chest X ray			SD
T01-047	None
T01-048	None
T01-049		2016-09-13	Other: Chest X ray			SD
T01-050		2016-04-07	Other: Chest X ray		Other: pleural effusion	NE
T01-051		2018-04-02	CT	Lung		PR
T01-052		2018-01-08	Other: Chest X ray			SD
T01-053		2018-02-02	CT		Other: pleural effusion	SD
T01-054	None
T01-055		2016-07-22	Other: Chest X ray			SD
T01-056		2016-11-04	Other: Chest X ray			SD
T01-057		2017-08-07	CT		Lung	PR
T01-058		2017-09-27	CT	Lung		PR
T01-059		2017-02-17	CT	Lung	Other: pleural effusion	PR
T01-060		2017-01-16	CT		Lung,Other: pleural effusion	SD
T01-061		2017-04-18	CT			SD
T01-062		2018-03-13	Other: Chest X ray			SD
T01-063		2017-04-10	CT		Other: pleural effusion	PR
T01-064		2018-06-26	CT	Lung		SD
T01-065		2016-09-14	Other: Chest X ray			SD
T01-066		2017-08-15	Other: Chest X ray			SD
T01-067		2016-07-11	Other: Chest X ray		Other: pleural effusion	SD
T01-068		2017-11-27	Other: Chest X ray			SD
T01-069		2017-09-01	CT		Lung,Other: pleural effusion	PD
T01-070		2016-10-24	Other: Chest X ray			SD
T01-071		2019-01-09	CT	Liver	Lung	SD
T01-072		2019-01-22	CT		Brain	SD
T01-073		2019-07-16	CT			SD
T01-074		2018-02-22	CT			PR
T01-075		2016-11-15	CT	Lung	Other: pleural effusion	SD
T01-076		2017-04-07	Other: chest X ray			PR
T01-077		2017-07-20	CT			SD
T01-078		2016-12-14	Other: chest X ray			SD
T01-079		2018-10-29	Other: chest X ray			SD
T01-080		2016-09-22	CT			PR
T01-081		2017-03-29	CT	Lung		SD
T01-082		2017-04-28	CT	Lung	Lung,Other: pleural effusion	PR
T01-083		2019-01-09	CT		Other: pleural effusion	SD
T01-084		2019-08-20	CT	Lung	Lung,Other: pleural effusion	SD
T01-085		2016-06-28	CT		Other: pleural effusion	PR
T01-086		2019-07-09	CT		Lung	SD
T01-087		2019-10-29	CT			SD
T01-088		2018-08-08	CT		Lung	PR
T01-089		2019-11-07	CT			PR
T01-090		2019-06-13	CT			PR
T01-091		2019-09-12	CT		Other: pleural effusion	PR
T01-092		2019-06-27	CT	Lung		SD
T01-093		2018-06-25	CT		Other: pleural effusion	SD
T01-094		2019-11-05	CT		Brain,Other: pleural effusion	SD
T01-095		2019-09-16	CT		Other: pleural effusion	PR
T01-096		2019-05-15	CT		Other: pleural effusion	SD
T01-097		2019-08-21	MRI	Brain		PR
T01-098		2019-08-05	CT	Lung	Lung,Other: pleural effusion	PR
T02-001		2016-08-23	CT			PD
T02-002		2016-08-24	CT			PR
T02-003		2016-07-06	CT			SD
T02-004		2017-01-18	MRI			PD
T02-005		2016-08-29	CT			PR
T02-006		2016-07-18	CT			PR
T02-007		2016-07-14	CT			SD
T02-008		2017-02-22	CT			PD
T02-009		2016-10-27	Other: X-ray			PD
T02-010		2016-03-29	CT			PD
T02-011		2016-03-17	CT			SD
T02-012		2016-11-10	CT			SD
T02-013		2016-10-27	CT			PR
T02-014	None
T02-015		2017-01-16	MRI			PD
T02-016		2016-09-02	CT			SD
T02-017		2017-08-17	CT			SD
T02-018		2017-06-20	CT			SD
T02-019		2016-05-07	CT			PD
T02-020	None
T02-021		2016-12-14	MRI			PD
T02-022	None
T02-023	None
T02-024		2017-01-23	CT			PR
T02-025		2017-02-06	CT			SD
T02-026	None
T02-027		2017-02-22	CT			PR
T02-028		2016-11-24	CT			SD
T02-029		2016-11-07	CT			SD
T02-030		2017-01-03	CT			PR
T02-031		2017-03-15	CT			PR
T02-032		2016-11-11	CT			SD
T02-033		2017-01-03	CT			PD
T02-034		2018-11-23	CT			SD
T02-035		2017-12-19	CT			SD
T02-036		2018-12-11	CT			SD
T02-037		2016-11-01	CT			SD
T02-038		2017-01-06	CT			PR
T02-039		2017-12-19	CT			PR
T02-040		2017-01-03	CT			SD
T02-041		2017-02-06	CT			SD
T02-042		2016-06-14	CT			SD
T02-043		2016-12-06	CT			SD
T02-044		2016-12-27	CT			SD
T02-045	None
T02-046		2018-10-23	CT			SD
T02-047		2018-03-23	CT			SD
T02-048	None
T02-049		2018-01-10	CT			PR
T02-050		2017-10-12	CT			SD
T02-051		2018-11-21	CT			SD
T02-052		2018-11-21	CT			SD
T02-053	None
T02-054		2018-10-05	CT			SD
T02-055		2017-02-14	CT			PR
T02-056		2017-03-15	CT			PR
T02-057		2017-01-25	CT			PR
T02-058		2016-10-03	CT			PR
T02-059		2016-11-03	CT			SD
T02-060		2017-01-17	CT			PR
T02-061		2018-10-09	CT			SD
T02-062		2017-10-11	CT			SD
T02-063		2017-03-21	CT			SD
T02-064		2018-12-26	CT			SD
T02-065	None
T02-066		2017-12-06	CT			SD
T02-067		2017-04-26	CT			PR
T02-068	None
T02-069		2017-03-23	CT			SD
T02-070		2018-10-25	CT			SD
T02-071		2017-11-30	CT			PR
T02-072		2017-12-07	CT			SD
T02-073		2017-04-17	CT			SD
T02-074	None
T02-075	None
T02-076		2017-02-10	CT			SD
T02-077		2016-08-31	CT			PR
T02-078		2016-07-13	CT			PR
T02-079		2017-01-03	CT			SD
T02-080		2017-03-16	CT			SD
T02-081	None
T02-082	None
T02-083		2017-03-09	CT			PR
T02-084		2017-01-03	CT			PR
T02-085		2017-01-06	CT			PR
T02-086		2017-01-06	CT			PR
T02-087		2016-07-18	CT			PR
T02-088		2017-04-21	CT			SD
T02-089	None
T02-090		2016-11-10	CT			PR
T03-001		2016-11-08	CT	Lung		PR
T03-002	None
T03-003		2016-04-20	Other: Chest X Ray	Lung		PR
T03-004	None
T03-005	None
T03-006	None
T03-007	None
T03-008		2016-10-04	CT	Lung		PR
T03-009		2017-03-30	CT	Lung		SD
T03-010		2017-03-07	CT	Lung		SD
T03-011	None
T03-012	None
T03-013	None
T03-014		2018-06-09	CT	Lung		SD
T03-015		2016-08-11	CT	Lung		SD
T03-016		2016-10-19	CT	Lung		SD
T03-017		2016-11-05	CT	Lung		NE
T03-018	None
T03-019	None
T03-020	None
T04-001		2016-09-14	CT			PR
T04-002	None
T04-003		2016-07-19	Other: Chest X-ray			SD
T04-004	None
T04-005	None
T04-006	None
T04-007	None
T04-008		2017-06-08	CT	Lung		SD
T04-009	None
T04-010		2016-08-11	CT	Lung,Bone		SD
T04-011		2016-10-06	CT	Lung		SD
T04-012		2017-04-05	CT	Lung		SD
T04-013	None
T04-014		2016-12-12	MRI	Lung,Brain		PR
T04-015	None
T04-016		2016-12-03	CT	Lung		SD
T04-017		2016-12-03	CT	Lung		SD
T04-018		2017-05-25	CT	Lung		PR
T04-019		2017-03-27	CT	Lung		PR
T04-020	None
T04-021		2017-03-08	CT	Lung,Liver,Lymph node		SD
T04-022		2016-10-29	CT	Lung		PR
T04-023	None
T04-024	None
T04-025		2016-11-04	CT	Lung		PR
T04-026		2017-06-08	CT	Lung		SD
T04-027		2017-01-26	CT	Lung		PR
T04-028		2017-04-12	CT	Lung		SD
T04-029		2017-06-07	CT	Lung	Lymph node,Bone	SD
T04-030		2017-12-19	CT	Lung,Liver		PR
T04-031		2018-03-26	CT	Lung		SD
T04-032		2018-07-24	CT	Lung		SD
T04-033		2018-11-07	CT	Lung		SD
T04-034	None
T04-035		2016-11-07	CT	Lung		PR
T04-036		2017-10-02	CT	Lung		SD
T04-037		2017-10-20	CT	Lung		SD
T04-038		2017-05-13	CT	Lung,Liver,Lymph node		SD
T04-039	None
T04-040		2017-07-30	CT	Lung		SD
T05-001		2016-12-28	CT	Liver	Bone	PR
T05-002		2016-08-31	CT	Lung,Lymph node	Liver	PR
T05-003		2016-11-22	Other: Chest X Ray	Lung,Lymph node,Bone,Brain		SD
T05-004		2016-11-22	CT	Lung,Lymph node		PR
T05-005		2016-10-05	CT	Lung,Lymph node		SD
T05-006		2016-09-19	Other: CXR	Lung		SD
T05-007		2016-08-12	Other: Chest X Ray	Lung,Lymph node	Other: pleural effusion	PR
T05-008		2016-10-10	CT	Lung,Lymph node	Lymph node,Bone,Brain	SD
T05-009		2017-02-09	CT	Lung,Lymph node		SD
T05-010		2017-03-03	CT	Lung,Lymph node	Other: pleura	SD
T05-011		2017-07-09	CT	Lung	Lung	PR
T05-012		2017-03-28	CT	Lung,Brain		PR
T05-013		2017-02-18	CT	Lung,Lymph node,Bone		PR
T05-014		2016-09-13	CT	Lung		PR
T05-015		2019-05-13	CT		Other: pleural	SD
T06-001		2016-07-06	Other: chest x ray	Lung		PR
T06-002	None
T06-003		2016-11-07	Other: chest x-ray	Lung		SD
T06-004	None
T06-005		2016-07-28	CT	Lung	Bone	PR
T06-006		2017-04-13	CT	Lung		SD
T06-007		2016-09-22	CT	Lung		SD
T06-008		2016-10-08	CT	Lung,Liver	Bone	SD
T06-009		2016-09-30	Other: chest x-ray	Lung		SD
T06-010		2016-11-14	CT	Lung		PR
T06-011		2016-11-01	CT	Lung	Lung	SD
T06-012		2016-10-04	Other: chest x-ray	Lung		SD
T06-013		2017-06-19	CT	Lung,Liver		PR
T06-014		2017-01-10	CT	Lung		SD
T06-015		2016-12-15	CT	Lung		PD
T06-016		2016-07-21	Other: chest x ray	Lung		PR
T06-017	None
T06-018		2016-12-20	CT	Lung		PR
T06-019		2016-11-01	Other: chest x ray	Lung		SD
T06-020		2017-04-18	CT	Lung		SD
T06-021		2016-12-05	Other: chest x ray	Lung		SD
T06-022		2016-12-13	CT	Lung		PR
T06-023		2016-10-28	CT	Lung	Bone	SD
T06-024		2016-11-07	CT	Lung	Lung,Bone,Adrenal	SD
T06-025		2016-12-19	CT	Lung	Lung	SD
T06-026		2017-03-29	CT	Other: pleural	Liver	PR
T06-027		2017-02-07	CT	Lung	Lung	PR
T06-028		2016-11-23	CT	Lung		SD
T07-001		2016-11-03	CT	Lung		PD
T07-002		2016-06-17	CT	Lung		PR
T07-003		2016-10-28	CT	Lung,Liver		SD
T07-004		2016-05-17	CT	Lung	Bone	SD
T07-005		2016-06-24	CT	Lung		PR
T07-006		2016-06-17	CT		Lung	SD
T07-007		2016-07-15	CT		Lung	PR
T07-008		2016-06-08	CT	Lung		SD
T07-009		2016-07-21	CT	Lung		PR
T07-010		2016-07-15	CT	Lung		PR
T07-011		2016-12-14	CT	Lung		SD
T07-012		2016-06-10	CT		Lung	PR
T07-013		2016-07-01	CT	Lung,Liver	Bone	SD
T07-014		2016-04-20	CT	Lung	Lung	PD
T07-015		2016-06-03	MRI	Lung,Brain	Bone	PR
T07-016		2016-09-28	CT	Lung	Bone	SD
T07-017		2017-01-19	CT	Lung	Bone	SD
T07-018		2016-11-21	CT	Lung,Brain	Bone	PR
T07-019		2017-05-19	CT	Lung		SD
T07-020		2016-12-14	CT	Lung		SD
T08-001		2018-02-09	CT	Lung,Liver,Lymph node,Bone,Adrenal	Skin,Breast,Head and Neck,Prostate,Colon,Stomach,Brain	SD
T08-002		2018-10-16	CT	Lung	Liver,Lymph node,Skin,Breast,Bone,Head and Neck,Prostate,Colon,Stomach,Uterus or cervix,Adrenal,Brain	SD
T08-003		2018-04-03	CT	Lung	Lymph node	SD
T08-004		2017-01-05	CT	Lung	Liver,Lymph node,Skin,Breast,Bone,Head and Neck,Prostate,Colon,Stomach,Uterus or cervix,Adrenal,Brain	PR
T08-005		2017-12-19	CT	Lung,Lymph node,Adrenal	Liver,Skin,Breast,Bone,Head and Neck,Prostate,Colon,Stomach,Uterus or cervix,Brain	SD
T08-006		2018-12-28	CT	Lung,Adrenal		SD
T08-007	None
T08-008	None
T08-009	None
T08-010		2016-10-05	CT	Lung,Liver,Lymph node,Bone		SD
T08-011		2017-07-10	CT	Lung,Lymph node,Head and Neck		SD
T08-012		2017-06-02	CT	Lung,Liver,Lymph node,Other: pleural effusion		SD
T08-013	None
T08-014		2016-11-05	CT	Lung,Bone	Liver,Lymph node,Skin,Breast,Head and Neck,Prostate,Colon,Stomach,Uterus or cervix,Adrenal,Brain	PD
T08-015		2016-11-01	CT	Lung,Liver,Lymph node,Bone,Adrenal	Skin,Breast,Head and Neck,Prostate,Colon,Stomach,Uterus or cervix,Brain	PD
T08-016		2017-03-28	MRI	Brain	Lung,Liver,Lymph node,Skin,Breast,Bone,Head and Neck,Prostate,Colon,Stomach,Uterus or cervix,Adrenal	PD
T08-017		2016-09-16	MRI	Brain	Lung,Liver,Lymph node,Skin,Breast,Bone,Head and Neck,Prostate,Colon,Stomach,Uterus or cervix,Adrenal	PD
T08-018		2017-11-01	CT	Lung,Liver,Lymph node,Bone	Skin,Breast,Head and Neck,Prostate,Colon,Stomach,Uterus or cervix,Adrenal,Brain	PD
T08-019		2016-08-08	CT	Lung,Liver,Bone,Head and Neck,Adrenal	Lymph node,Breast,Prostate,Colon,Stomach,Uterus or cervix,Brain	SD
T08-020		2016-12-15	CT	Lung,Liver,Bone,Adrenal	Lymph node,Skin,Breast,Head and Neck,Prostate,Colon,Stomach,Uterus or cervix,Brain	SD
T08-021		2016-12-19	MRI	Brain	Lung,Liver,Lymph node,Skin,Breast,Bone,Head and Neck,Prostate,Colon,Stomach,Uterus or cervix,Adrenal	SD
T08-022		2017-01-04	CT	Lung,Liver,Lymph node,Bone	Skin,Breast,Head and Neck,Prostate,Colon,Stomach,Uterus or cervix,Adrenal,Brain	SD
T08-023		2016-10-04	CT	Lung,Liver,Bone	Lymph node,Skin,Breast,Head and Neck,Prostate,Colon,Stomach,Uterus or cervix,Adrenal,Brain	PD
T08-024		2017-01-11	CT	Lung,Adrenal	Liver,Lymph node,Skin,Breast,Bone,Head and Neck,Prostate,Colon,Stomach,Uterus or cervix,Brain	PD
T09-001		2016-11-11	CT		Lung	PR
T09-002		2016-08-03	CT	Lung,Lymph node	Lung,Liver,Bone	SD
T09-003		2016-10-03	CT	Lung,Lymph node,Bone	Lung,Lymph node,Bone	PR
T09-004		2016-10-22	CT	Lung,Liver,Bone,Uterus or cervix,Adrenal		SD
T09-005		2017-02-08	CT	Lung		SD
T09-006	None
T09-007		2017-08-11	MRI		Brain	SD
T09-008		2017-07-07	CT	Lung		SD
T09-009		2016-12-21	CT	Lung,Liver,Bone		PR
T09-010		2016-07-25	CT		Lung	PR
T09-011		2017-01-25	CT	Lung		PR
T09-012		2017-01-09	CT	Lung	Lung	PR
T09-013		2016-11-15	CT	Lung		SD
T09-014	None
T09-015	None
T09-016		2017-03-08	CT	Lung		CR
T09-017		2017-11-27	Other: whole body bone scan		Bone	PR
T09-018		2016-12-20	CT		Lung,Bone	PR
T09-019		2017-01-18	CT	Lung		SD
T09-020		2017-02-21	CT	Lung		SD
T09-021		2016-12-19	CT	Lung	Lung,Lymph node	PR
T09-022	None
T09-023		2017-11-01	CT	Lung		SD
T09-024		2017-03-03	CT	Lung		SD
T09-025		2016-09-30	CT	Lung		SD
T09-026		2017-07-10	CT	Lung		PR
T09-027		2016-08-26	CT		Lung,Other: left pleural seeding	SD
T09-028		2016-09-08	CT	Lung	Lymph node	SD
T09-029		2017-02-16	CT		Lung	NE
T09-030	None
T09-031		2017-01-12	CT	Lung		SD
T09-032		2016-07-02	CT	Lung,Liver		SD
T09-033	None
T09-034		2016-10-12	CT	Lung		SD
T09-035		2017-11-26	CT	Lung		SD
T09-036		2016-12-13	CT	Lung		SD
T09-037		2016-12-17	CT		Lung,Lymph node	PR
T09-038		2017-04-28	CT	Lung		SD
T09-039		2017-01-14	CT	Lung	Bone	SD
T09-040	None
T09-041		2016-10-26	CT	Lung		PR
T09-042		2017-01-25	CT	Lung	Bone	SD
T09-043		2017-08-03	CT		Lung	SD
T09-044	None
T09-045		2018-09-10	CT		Lung,Lymph node	SD
T09-046	None
T09-047		2016-07-01	CT		Lung	PR
T09-048		2016-05-29	CT	Lung	Bone	PR
T09-049		2016-08-20	CT		Lung,Bone	SD
T09-050		2017-03-10	CT	Lung	Bone	SD
T09-051		2017-03-06	CT		Lung	SD
T09-052		2017-01-12	CT	Lung,Liver	Lymph node	CR
T09-053		2016-07-22	CT	Liver	Lung,Bone	PR
T09-054		2016-09-29	CT	Lung		SD
T10-001	None
T10-002		2016-12-09	CT	Lung	Lymph node	PD
T10-003		2016-12-20	CT	Lung		PD
T10-004	None
T10-005		2016-10-25	CT	Lung,Lymph node	Liver,Bone,Adrenal,Other: pleural effusion	PD
T10-006	None
T10-007	None
T10-008	None
T10-009		2017-01-20	CT	Lung,Lymph node	Bone,Adrenal	PD
T10-010		2016-09-20	CT	Lung	Lymph node,Other: pleural effusion	PR
T10-011	None
T10-012		2016-10-21	CT	Lung	Liver,Bone,Other: peural effusion	SD
T10-013		2016-12-08	CT	Lung	Lung,Liver,Bone,Uterus or cervix,Brain	SD
T10-014	None
T10-015	None
T10-016		2016-06-24	CT	Lung	Lung,Bone	PD
T10-017		2016-11-15	CT	Lung	Lung,Lymph node	PD
T10-018		2016-07-05	CT	Lung	Lung,Lymph node	PD
T10-019	None
T10-020		2017-04-24	CT	Lung	Lung,Lymph node	PD
T10-021		2018-06-15	CT	Lung	Lung	PD
T10-022		2017-12-04	CT	Lung	Lung,Lymph node,Bone	PD
T10-023		2017-11-01	CT	Lung,Lymph node	Other: pleural effusion	PD
T10-024	None
T10-025	None
T10-026		2017-05-08	CT	Lung	Lung	PD
T10-027	None
T10-028		2016-10-18	CT	Lung	Lung,Lymph node,Bone	PR
T10-029		2017-08-02	CT	Lung	Lung	PD
T10-030		2018-06-08	CT	Lung,Lymph node		PD
T10-031		2018-03-07	CT	Lung		SD
T10-032		2018-10-22	MRI	Lung	Brain	PD
T10-033		2016-12-22	CT	Lung,Lymph node	Lung	PR
T10-034		2016-11-28	CT	Lung,Lymph node		PR

## Sheet: T14_2_2
Subject No.	Date of first dose of AZD9291	Analysis date of event or censoring	Event or censoring at 12th month	Time at 12th month (Days)	Time at 12th month (Months)	Censor at 12th month (=0)	Event or censoring at 18th month	Time at 18th month (Days)	Time at 18th month (Months)	Censor at 18th month (=0)	Date of first dose of AZD9291 (Actual)	Time at 12th month (Days) (Actual)	Time at 12th month (Months) (Actual)	Time at 18th month (Days) (Actual)	Time at 18th month (Months) (Actual)
T01-001	2016-02-26	2016-06-10	Death	106	3.47541	1	Death	106	3.47541	1	2016-02-26	106	3.47541	106	3.47541
T01-002	2016-03-25	2017-02-17	PD	330	10.8197	1	PD	330	10.8197	1	2016-03-25	330	10.8197	330	10.8197
T01-003	2016-04-29	2016-07-12	PD	75	2.45902	1	PD	75	2.45902	1	2016-04-29	75	2.45902	75	2.45902
T01-004	2016-03-18	2016-12-09	PD	267	8.7541	1	PD	267	8.7541	1	2016-03-18	267	8.7541	267	8.7541
T01-005	2016-10-14	2017-06-27	PD	257	8.42623	1	PD	257	8.42623	1	2016-10-14	257	8.42623	257	8.42623
T01-006	2016-08-02	2016-09-14	PD	44	1.44262	1	PD	44	1.44262	1	2016-08-02	44	1.44262	44	1.44262
T01-007	2016-04-27	2016-07-09	Death	74	2.42623	1	Death	74	2.42623	1	2016-04-27	74	2.42623	74	2.42623
T01-008	2016-02-22	2016-12-22	Death	305	10	1	Death	305	10	1	2016-02-22	305	10	305	10
T01-009	2016-06-20	2016-12-07	PD	171	5.60656	1	PD	171	5.60656	1	2016-06-20	171	5.60656	171	5.60656
T01-010	2016-05-03		Death			1	Death			1	2016-05-03
T01-011	2016-06-01	2017-08-23	Censor	366	12	0	PD	449	14.7213	1	2016-06-01	366	12	449	14.7213
T01-012	2016-11-07	2017-06-19	PD	225	7.37705	1	PD	225	7.37705	1	2016-11-07	225	7.37705	225	7.37705
T01-013	2016-11-11	2017-07-10	Death	242	7.93443	1	Death	242	7.93443	1	2016-11-11	242	7.93443	242	7.93443
T01-014	2016-07-15	2016-07-22	PD	8	0.262295	1	PD	8	0.262295	1	2016-07-15	8	0.262295	8	0.262295
T01-015	2016-09-20	2017-08-23	Death	338	11.082	1	Death	338	11.082	1	2016-09-20	338	11.082	338	11.082
T01-016	2016-11-23	2017-12-13	Censor	366	12	0	Death	386	12.6557	1	2016-11-23	366	12	386	12.6557
T01-017	2016-09-28	2017-03-14	PD	168	5.5082	1	PD	168	5.5082	1	2016-09-28	168	5.5082	168	5.5082
T01-018	2016-07-06	2017-02-08	PD	218	7.14754	1	PD	218	7.14754	1	2016-07-06	218	7.14754	218	7.14754
T01-019	2016-09-28	2016-11-23	Death	57	1.86885	1	Death	57	1.86885	1	2016-09-28	57	1.86885	57	1.86885
T01-020	2016-09-21	2018-01-30	Censor	366	12	0	Death	497	16.2951	1	2016-09-21	366	12	497	16.2951
T01-021	2017-02-06	2018-03-05	Censor	366	12	0	Death	393	12.8852	1	2017-02-06	366	12	393	12.8852
T01-022	2016-09-13	2017-10-12	Censor	366	12	0	PD	395	12.9508	1	2016-09-13	366	12	395	12.9508
T01-023	2016-01-27	2016-12-31	Death	340	11.1475	1	Death	340	11.1475	1	2016-01-27	340	11.1475	340	11.1475
T01-024	2016-08-15	2016-08-22	Death	8	0.262295	1	Death	8	0.262295	1	2016-08-15	8	0.262295	8	0.262295
T01-025	2016-06-16	2016-11-24	Death	162	5.31148	1	Death	162	5.31148	1	2016-06-16	162	5.31148	162	5.31148
T01-026	2016-05-02	2016-08-31	PD	122	4	1	PD	122	4	1	2016-05-02	122	4	122	4
T01-027	2016-10-20	2017-09-30	Death	346	11.3443	1	Death	346	11.3443	1	2016-10-20	346	11.3443	346	11.3443
T01-028	2016-08-31	2016-11-07	Death	69	2.2623	1	Death	69	2.2623	1	2016-08-31	69	2.2623	69	2.2623
T01-029	2016-07-18	2017-08-30	Censor	366	12	0	Death	409	13.4098	1	2016-07-18	366	12	409	13.4098
T01-030	2016-08-29	2016-11-12	PD	76	2.4918	1	PD	76	2.4918	1	2016-08-29	76	2.4918	76	2.4918
T01-031	2016-09-05	2016-12-13	Death	100	3.27869	1	Death	100	3.27869	1	2016-09-05	100	3.27869	100	3.27869
T01-032	2016-05-04	2017-09-27	Censor	366	12	0	PD	512	16.7869	1	2016-05-04	366	12	512	16.7869
T01-033	2016-03-11	2017-06-14	Censor	366	12	0	Death	461	15.1148	1	2016-03-11	366	12	461	15.1148
T01-034	2015-12-03	2016-07-21	PD	232	7.60656	1	PD	232	7.60656	1	2015-12-03	232	7.60656	232	7.60656
T01-035	2016-08-11	2016-11-03	Death	85	2.78689	1	Death	85	2.78689	1	2016-08-11	85	2.78689	85	2.78689
T01-036	2016-10-20	2017-01-20	PD	93	3.04918	1	PD	93	3.04918	1	2016-10-20	93	3.04918	93	3.04918
T01-037	2016-11-02	2017-08-11	PD	283	9.27869	1	PD	283	9.27869	1	2016-11-02	283	9.27869	283	9.27869
T01-038	2016-02-24	2016-03-30	Death	36	1.18033	1	Death	36	1.18033	1	2016-02-24	36	1.18033	36	1.18033
T01-039	2016-08-01	2017-06-10	PD	314	10.2951	1	PD	314	10.2951	1	2016-08-01	314	10.2951	314	10.2951
T01-040	2016-09-05	2018-02-06	Censor	366	12	0	Death	520	17.0492	1	2016-09-05	366	12	520	17.0492
T01-041	2016-07-07	2017-08-17	Censor	366	12	0	PD	407	13.3443	1	2016-07-07	366	12	407	13.3443
T01-042	2016-03-09	2018-03-11	Censor	366	12	0	Censor	549	18	0	2016-03-09	366	12	549	18
T01-043	2016-04-01	2016-06-14	PD	75	2.45902	1	PD	75	2.45902	1	2016-04-01	75	2.45902	75	2.45902
T01-044	2016-07-06	2016-11-16	PD	134	4.39344	1	PD	134	4.39344	1	2016-07-06	134	4.39344	134	4.39344
T01-045	2015-12-29	2016-08-16	PD	232	7.60656	1	PD	232	7.60656	1	2015-12-29	232	7.60656	232	7.60656
T01-046	2016-01-27	2016-04-08	Death	73	2.39344	1	Death	73	2.39344	1	2016-01-27	73	2.39344	73	2.39344
T01-047	2016-12-02	2016-12-31	Death	30	0.983607	1	Death	30	0.983607	1	2016-12-02	30	0.983607	30	0.983607
T01-048	2016-11-04	2016-12-07	Death	34	1.11475	1	Death	34	1.11475	1	2016-11-04	34	1.11475	34	1.11475
T01-049	2016-02-26	2017-09-22	Censor	366	12	0	Censor	549	18	0	2016-02-26	366	12	549	18
T01-050	2016-03-17	2016-06-02	PD	78	2.55738	1	PD	78	2.55738	1	2016-03-17	78	2.55738	78	2.55738
T01-051	2016-07-11	2018-07-02	Censor	366	12	0	Censor	549	18	0	2016-07-11	366	12	549	18
T01-052	2016-02-15	2018-08-17	Censor	366	12	0	Censor	549	18	0	2016-02-15	366	12	549	18
T01-053	2015-12-25	2018-05-18	Censor	366	12	0	Censor	549	18	0	2015-12-25	366	12	549	18
T01-054	2016-01-27	2016-02-09	Death	14	0.459016	1	Death	14	0.459016	1	2016-01-27	14	0.459016	14	0.459016
T01-055	2016-07-15	2017-10-23	Censor	366	12	0	Death	466	15.2787	1	2016-07-15	366	12	466	15.2787
T01-056	2016-10-21	2018-02-27	Censor	366	12	0	PD	495	16.2295	1	2016-10-21	366	12	495	16.2295
T01-057	2016-10-17	2017-11-20	Censor	366	12	0	PD	400	13.1148	1	2016-10-17	366	12	400	13.1148
T01-058	2015-12-28	2018-01-10	Censor	366	12	0	Censor	549	18	0	2015-12-28	366	12	549	18
T01-059	2016-08-12	2017-06-23	PD	316	10.3607	1	PD	316	10.3607	1	2016-08-12	316	10.3607	316	10.3607
T01-060	2016-05-02	2017-07-03	Censor	366	12	0	PD	428	14.0328	1	2016-05-02	366	12	428	14.0328
T01-061	2016-05-24	2018-02-06	Censor	366	12	0	Censor	549	18	0	2016-05-24	366	12	549	18
T01-062	2016-06-10	2018-04-10	Censor	366	12	0	Censor	549	18	0	2016-06-10	366	12	549	18
T01-063	2016-03-21	2018-09-06	Censor	366	12	0	Censor	549	18	0	2016-03-21	366	12	549	18
T01-064	2016-08-16	2018-10-16	Censor	366	12	0	Censor	549	18	0	2016-08-16	366	12	549	18
T01-065	2016-05-18	2017-02-15	PD	274	8.98361	1	PD	274	8.98361	1	2016-05-18	274	8.98361	274	8.98361
T01-066	2016-09-20	2017-09-05	PD	351	11.5082	1	PD	351	11.5082	1	2016-09-20	351	11.5082	351	11.5082
T01-067	2016-02-15	2017-09-17	Censor	366	12	0	Censor	549	18	0	2016-02-15	366	12	549	18
T01-068	2016-02-01	2017-12-03	Censor	366	12	0	Censor	549	18	0	2016-02-01	366	12	549	18
T01-069	2016-06-28	2017-09-01	Censor	366	12	0	PD	431	14.1311	1	2016-06-28	366	12	431	14.1311
T01-070	2016-07-25	2016-11-21	PD	120	3.93443	1	PD	120	3.93443	1	2016-07-25	120	3.93443	120	3.93443
T01-071	2016-08-31	2019-03-06	Censor	366	12	0	Censor	549	18	0	2016-08-31	366	12	549	18
T01-072	2016-10-25	2019-04-23	Censor	366	12	0	Censor	549	18	0	2016-10-25	366	12	549	18
T01-073	2016-05-17	2019-09-17	Censor	366	12	0	Censor	549	18	0	2016-05-17	366	12	549	18
T01-074	2016-07-07	2018-07-05	Censor	366	12	0	Censor	549	18	0	2016-07-07	366	12	549	18
T01-075	2016-05-03	2017-09-22	Censor	366	12	0	PD	508	16.6557	1	2016-05-03	366	12	508	16.6557
T01-076	2016-10-28	2018-09-05	Censor	366	12	0	Censor	549	18	0	2016-10-28	366	12	549	18
T01-077	2016-03-14	2018-08-16	Censor	366	12	0	Censor	549	18	0	2016-03-14	366	12	549	18
T01-078	2016-02-17	2017-01-26	PD	345	11.3115	1	PD	345	11.3115	1	2016-02-17	345	11.3115	345	11.3115
T01-079	2016-03-02	2019-03-06	Censor	366	12	0	Censor	549	18	0	2016-03-02	366	12	549	18
T01-080	2016-06-29	2018-08-18	Censor	366	12	0	Censor	549	18	0	2016-06-29	366	12	549	18
T01-081	2016-10-28	2018-03-16	Censor	366	12	0	PD	505	16.5574	1	2016-10-28	366	12	505	16.5574
T01-082	2016-09-30	2018-06-09	Censor	366	12	0	Censor	549	18	0	2016-09-30	366	12	549	18
T01-083	2016-05-11	2019-04-23	Censor	366	12	0	Censor	549	18	0	2016-05-11	366	12	549	18
T01-084	2016-03-01	2019-08-20	Censor	366	12	0	Censor	549	18	0	2016-03-01	366	12	549	18
T01-085	2016-03-01	2016-06-28	Censor	120	3.93443	0	Censor	120	3.93443	0	2016-03-01	120	3.93443	120	3.93443
T01-086	2016-05-10	2019-07-09	Censor	366	12	0	Censor	549	18	0	2016-05-10	366	12	549	18
T01-087	2016-05-10	2019-10-29	Censor	366	12	0	Censor	549	18	0	2016-05-10	366	12	549	18
T01-088	2016-07-21	2018-08-08	Censor	366	12	0	Censor	549	18	0	2016-07-21	366	12	549	18
T01-089	2016-10-21	2019-11-07	Censor	366	12	0	Censor	549	18	0	2016-10-21	366	12	549	18
T01-090	2016-02-25	2019-06-13	Censor	366	12	0	Censor	549	18	0	2016-02-25	366	12	549	18
T01-091	2016-10-26	2019-09-12	Censor	366	12	0	Censor	549	18	0	2016-10-26	366	12	549	18
T01-092	2016-08-31	2019-06-27	Censor	366	12	0	Censor	549	18	0	2016-08-31	366	12	549	18
T01-093	2016-02-01	2018-06-25	Censor	366	12	0	Censor	549	18	0	2016-02-01	366	12	549	18
T01-094	2016-06-28	2019-11-05	Censor	366	12	0	Censor	549	18	0	2016-06-28	366	12	549	18
T01-095	2016-10-20	2019-10-14	Censor	366	12	0	Censor	549	18	0	2016-10-20	366	12	549	18
T01-096	2016-07-13	2019-11-20	Censor	366	12	0	Censor	549	18	0	2016-07-13	366	12	549	18
T01-097	2016-04-27	2019-08-21	Censor	366	12	0	Censor	549	18	0	2016-04-27	366	12	549	18
T01-098	2016-05-02	2019-10-28	Censor	366	12	0	Censor	549	18	0	2016-05-02	366	12	549	18
T02-001	2016-02-25	2016-08-23	PD	181	5.93443	1	PD	181	5.93443	1	2016-02-25	181	5.93443	181	5.93443
T02-002	2016-03-02	2016-08-31	PD	183	6	1	PD	183	6	1	2016-03-02	183	6	183	6
T02-003	2016-05-27	2016-10-06	PD	133	4.36066	1	PD	133	4.36066	1	2016-05-27	133	4.36066	133	4.36066
T02-004	2016-10-28	2017-01-18	PD	83	2.72131	1	PD	83	2.72131	1	2016-10-28	83	2.72131	83	2.72131
T02-005	2016-06-15	2017-02-07	PD	238	7.80328	1	PD	238	7.80328	1	2016-06-15	238	7.80328	238	7.80328
T02-006	2016-04-27	2016-09-19	PD	146	4.78689	1	PD	146	4.78689	1	2016-04-27	146	4.78689	146	4.78689
T02-007	2016-02-23	2017-01-11	PD	324	10.623	1	PD	324	10.623	1	2016-02-23	324	10.623	324	10.623
T02-008	2016-12-13	2017-02-22	PD	72	2.36066	1	PD	72	2.36066	1	2016-12-13	72	2.36066	72	2.36066
T02-009	2016-06-15	2016-10-27	PD	135	4.42623	1	PD	135	4.42623	1	2016-06-15	135	4.42623	135	4.42623
T02-010	2016-01-23	2016-03-29	PD	67	2.19672	1	PD	67	2.19672	1	2016-01-23	67	2.19672	67	2.19672
T02-011	2016-01-29	2016-06-16	PD	140	4.59016	1	PD	140	4.59016	1	2016-01-29	140	4.59016	140	4.59016
T02-012	2016-08-10	2017-07-18	PD	343	11.2459	1	PD	343	11.2459	1	2016-08-10	343	11.2459	343	11.2459
T02-013	2016-07-27	2017-01-20	PD	178	5.83607	1	PD	178	5.83607	1	2016-07-27	178	5.83607	178	5.83607
T02-014	2016-08-04	2017-02-23	PD	204	6.68852	1	PD	204	6.68852	1	2016-08-04	204	6.68852	204	6.68852
T02-015	2016-11-30	2017-01-16	PD	48	1.57377	1	PD	48	1.57377	1	2016-11-30	48	1.57377	48	1.57377
T02-016	2016-06-22	2017-06-06	PD	350	11.4754	1	PD	350	11.4754	1	2016-06-22	350	11.4754	350	11.4754
T02-017	2016-06-08	2017-10-31	Censor	366	12	0	Death	511	16.7541	1	2016-06-08	366	12	511	16.7541
T02-018	2016-08-23	2018-04-10	Censor	366	12	0	Censor	549	18	0	2016-08-23	366	12	549	18
T02-019	2016-03-30	2016-05-07	PD	39	1.27869	1	PD	39	1.27869	1	2016-03-30	39	1.27869	39	1.27869
T02-020	2016-12-09	2017-02-22	Death	76	2.4918	1	Death	76	2.4918	1	2016-12-09	76	2.4918	76	2.4918
T02-021	2016-11-29	2016-12-14	PD	16	0.52459	1	PD	16	0.52459	1	2016-11-29	16	0.52459	16	0.52459
T02-022	2016-12-07	2018-01-02	Censor	366	12	0	PD	392	12.8525	1	2016-12-07	366	12	392	12.8525
T02-023	2016-01-27	2017-01-09	Death	349	11.4426	1	Death	349	11.4426	1	2016-01-27	349	11.4426	349	11.4426
T02-024	2016-11-14	2017-04-24	PD	162	5.31148	1	PD	162	5.31148	1	2016-11-14	162	5.31148	162	5.31148
T02-025	2016-11-21	2017-03-28	Censor	128	4.19672	0	Censor	128	4.19672	0	2016-11-21	128	4.19672	128	4.19672
T02-026	2016-03-02	2016-06-15	Censor	106	3.47541	0	Censor	106	3.47541	0	2016-03-02	106	3.47541	106	3.47541
T02-027	2016-11-16	2017-05-17	PD	183	6	1	PD	183	6	1	2016-11-16	183	6	183	6
T02-028	2016-06-17	2017-10-26	Censor	366	12	0	PD	497	16.2951	1	2016-06-17	366	12	497	16.2951
T02-029	2016-08-05	2018-05-21	Censor	366	12	0	Censor	549	18	0	2016-08-05	366	12	549	18
T02-030	2016-09-27	2017-11-28	Censor	366	12	0	Censor	428	14.0328	0	2016-09-27	366	12	428	14.0328
T02-031	2016-12-21	2017-06-02	PD	164	5.37705	1	PD	164	5.37705	1	2016-12-21	164	5.37705	164	5.37705
T02-032	2016-09-17	2017-07-26	PD	313	10.2623	1	PD	313	10.2623	1	2016-09-17	313	10.2623	313	10.2623
T02-033	2016-10-05	2017-01-03	PD	91	2.98361	1	PD	91	2.98361	1	2016-10-05	91	2.98361	91	2.98361
T02-034	2018-09-07	2019-08-06	Censor	334	10.9508	0	Censor	334	10.9508	0	2018-09-07	334	10.9508	334	10.9508
T02-035	2017-09-27	2019-09-03	Censor	366	12	0	Censor	549	18	0	2017-09-27	366	12	549	18
T02-036	2018-08-28	2018-12-11	Censor	106	3.47541	0	Censor	106	3.47541	0	2018-08-28	106	3.47541	106	3.47541
T02-037	2016-08-18	2016-11-01	Censor	76	2.4918	0	Censor	76	2.4918	0	2016-08-18	76	2.4918	76	2.4918
T02-038	2016-09-30	2017-12-07	Censor	366	12	0	PD	434	14.2295	1	2016-09-30	366	12	434	14.2295
T02-039	2017-09-22	2019-09-17	Censor	366	12	0	Censor	549	18	0	2017-09-22	366	12	549	18
T02-040	2016-09-27	2019-08-11	Censor	366	12	0	Censor	549	18	0	2016-09-27	366	12	549	18
T02-041	2016-11-21	2017-02-06	Censor	78	2.55738	0	Censor	78	2.55738	0	2016-11-21	78	2.55738	78	2.55738
T02-042	2016-02-25	2019-09-24	Censor	366	12	0	Censor	549	18	0	2016-02-25	366	12	549	18
T02-043	2016-07-13	2018-02-22	Censor	366	12	0	Censor	549	18	0	2016-07-13	366	12	549	18
T02-044	2016-10-25	2018-09-04	Censor	366	12	0	Censor	549	18	0	2016-10-25	366	12	549	18
T02-045	2016-09-28	2017-07-19	PD	295	9.67213	1	PD	295	9.67213	1	2016-09-28	295	9.67213	295	9.67213
T02-046	2018-08-28	2018-10-23	Censor	57	1.86885	0	Censor	57	1.86885	0	2018-08-28	57	1.86885	57	1.86885
T02-047	2017-08-01	2019-04-18	Censor	366	12	0	Censor	549	18	0	2017-08-01	366	12	549	18
T02-048	2016-12-07	2017-02-09	PD	65	2.13115	1	PD	65	2.13115	1	2016-12-07	65	2.13115	65	2.13115
T02-049	2017-10-12	2019-01-08	Censor	366	12	0	PD	454	14.8852	1	2017-10-12	366	12	454	14.8852
T02-050	2017-07-05	2019-08-01	Censor	366	12	0	Censor	549	18	0	2017-07-05	366	12	549	18
T02-051	2018-08-02	2018-11-21	Censor	112	3.67213	0	Censor	112	3.67213	0	2018-08-02	112	3.67213	112	3.67213
T02-052	2018-08-29	2018-11-21	Censor	85	2.78689	0	Censor	85	2.78689	0	2018-08-29	85	2.78689	85	2.78689
T02-053	2016-12-21	2018-04-09	Censor	366	12	0	PD	475	15.5738	1	2016-12-21	366	12	475	15.5738
T02-054	2018-07-21	2019-05-21	PD	305	10	1	PD	305	10	1	2018-07-21	305	10	305	10
T02-055	2016-11-18	2017-02-14	Censor	89	2.91803	0	Censor	89	2.91803	0	2016-11-18	89	2.91803	89	2.91803
T02-056	2016-12-07	2017-03-15	Censor	99	3.2459	0	Censor	99	3.2459	0	2016-12-07	99	3.2459	99	3.2459
T02-057	2016-10-12	2017-01-25	Censor	106	3.47541	0	Censor	106	3.47541	0	2016-10-12	106	3.47541	106	3.47541
T02-058	2016-07-18	2018-01-03	Censor	366	12	0	PD	535	17.541	1	2016-07-18	366	12	535	17.541
T02-059	2016-08-18	2016-11-17	PD	92	3.01639	1	PD	92	3.01639	1	2016-08-18	92	3.01639	92	3.01639
T02-060	2016-11-22	2017-01-17	Censor	57	1.86885	0	Censor	57	1.86885	0	2016-11-22	57	1.86885	57	1.86885
T02-061	2018-08-02	2018-10-09	Censor	69	2.2623	0	Censor	69	2.2623	0	2018-08-02	69	2.2623	69	2.2623
T02-062	2017-07-12	2017-10-11	Censor	92	3.01639	0	Censor	92	3.01639	0	2017-07-12	92	3.01639	92	3.01639
T02-063	2016-10-05	2017-03-21	Censor	168	5.5082	0	Censor	168	5.5082	0	2016-10-05	168	5.5082	168	5.5082
T02-064	2018-08-08	2018-12-26	Censor	141	4.62295	0	Censor	141	4.62295	0	2018-08-08	141	4.62295	141	4.62295
T02-065	2017-11-08	2019-08-04	Censor	366	12	0	Censor	549	18	0	2017-11-08	366	12	549	18
T02-066	2017-08-30	2018-03-28	PD	211	6.91803	1	PD	211	6.91803	1	2017-08-30	211	6.91803	211	6.91803
T02-067	2016-10-26	2017-04-26	Censor	183	6	0	Censor	183	6	0	2016-10-26	183	6	183	6
T02-068	2016-03-17		Censor			0	Censor			0	2016-03-17
T02-069	2016-12-01	2017-03-23	Censor	113	3.70492	0	Censor	113	3.70492	0	2016-12-01	113	3.70492	113	3.70492
T02-070	2018-08-30	2018-10-25	Censor	57	1.86885	0	Censor	57	1.86885	0	2018-08-30	57	1.86885	57	1.86885
T02-071	2017-09-15	2017-11-30	Censor	77	2.52459	0	Censor	77	2.52459	0	2017-09-15	77	2.52459	77	2.52459
T02-072	2017-09-21	2019-07-07	Censor	366	12	0	Censor	549	18	0	2017-09-21	366	12	549	18
T02-073	2017-01-18	2019-06-24	Censor	366	12	0	Censor	549	18	0	2017-01-18	366	12	549	18
T02-074	2016-08-16	2016-10-05	PD	51	1.67213	1	PD	51	1.67213	1	2016-08-16	51	1.67213	51	1.67213
T02-075	2017-06-09	2018-10-26	Censor	366	12	0	PD	505	16.5574	1	2017-06-09	366	12	505	16.5574
T02-076	2016-11-04	2017-11-30	Censor	366	12	0	PD	392	12.8525	1	2016-11-04	366	12	392	12.8525
T02-077	2016-06-21	2016-08-31	Censor	72	2.36066	0	Censor	72	2.36066	0	2016-06-21	72	2.36066	72	2.36066
T02-078	2016-05-04	2017-08-21	Censor	366	12	0	PD	475	15.5738	1	2016-05-04	366	12	475	15.5738
T02-079	2016-11-08	2017-04-07	PD	151	4.95082	1	PD	151	4.95082	1	2016-11-08	151	4.95082	151	4.95082
T02-080	2016-12-20	2017-07-20	PD	213	6.98361	1	PD	213	6.98361	1	2016-12-20	213	6.98361	213	6.98361
T02-081	2016-08-08	2016-11-11	PD	96	3.14754	1	PD	96	3.14754	1	2016-08-08	96	3.14754	96	3.14754
T02-082	2016-07-12	2016-07-12	Censor	1	0.0327869	0	Censor	1	0.0327869	0	2016-07-12	1	0.0327869	1	0.0327869
T02-083	2016-12-01	2017-10-19	PD	323	10.5902	1	PD	323	10.5902	1	2016-12-01	323	10.5902	323	10.5902
T02-084	2016-11-08	2017-04-06	PD	150	4.91803	1	PD	150	4.91803	1	2016-11-08	150	4.91803	150	4.91803
T02-085	2016-09-30	2018-05-25	Censor	366	12	0	Censor	549	18	0	2016-09-30	366	12	549	18
T02-086	2016-11-04	2017-07-28	PD	267	8.7541	1	PD	267	8.7541	1	2016-11-04	267	8.7541	267	8.7541
T02-087	2016-05-02	2018-08-28	Censor	366	12	0	Censor	549	18	0	2016-05-02	366	12	549	18
T02-088	2016-12-27	2017-07-11	PD	197	6.45902	1	PD	197	6.45902	1	2016-12-27	197	6.45902	197	6.45902
T02-089	2016-11-04	2018-10-26	Censor	366	12	0	Censor	549	18	0	2016-11-04	366	12	549	18
T02-090	2016-09-13	2017-07-20	PD	311	10.1967	1	PD	311	10.1967	1	2016-09-13	311	10.1967	311	10.1967
T03-001	2016-08-31	2017-03-21	PD	203	6.65574	1	PD	203	6.65574	1	2016-08-31	203	6.65574	203	6.65574
T03-002	2016-03-28	2017-01-02	Death	281	9.21311	1	Death	281	9.21311	1	2016-03-28	281	9.21311	281	9.21311
T03-003	2016-04-06	2016-12-28	PD	267	8.7541	1	PD	267	8.7541	1	2016-04-06	267	8.7541	267	8.7541
T03-004	2016-11-22	2017-01-10	PD	50	1.63934	1	PD	50	1.63934	1	2016-04-06	280	9.18033	280	9.18033
T03-005	2016-05-26	2017-09-06	Censor	366	12	0	Death	469	15.377	1	2016-05-26	366	12	469	15.377
T03-006	2016-06-14	2016-09-27	PD	106	3.47541	1	PD	106	3.47541	1	2016-06-14	106	3.47541	106	3.47541
T03-007	2016-06-16	2016-06-20	Death	5	0.163934	1	Death	5	0.163934	1	2016-06-16	5	0.163934	5	0.163934
T03-008	2016-06-16	2017-03-04	PD	262	8.59016	1	PD	262	8.59016	1	2016-06-16	262	8.59016	262	8.59016
T03-009	2016-09-19	2017-08-23	PD	339	11.1148	1	PD	339	11.1148	1	2016-09-19	339	11.1148	339	11.1148
T03-010	2016-08-31	2017-05-30	PD	273	8.95082	1	PD	273	8.95082	1	2016-08-31	273	8.95082	273	8.95082
T03-011	2016-08-17	2016-09-01	Death	16	0.52459	1	Death	16	0.52459	1	2016-08-17	16	0.52459	16	0.52459
T03-012	2016-07-28	2016-08-11	PD	15	0.491803	1	PD	15	0.491803	1	2016-07-28	15	0.491803	15	0.491803
T03-013	2016-06-08	2016-08-04	PD	58	1.90164	1	PD	58	1.90164	1	2016-06-08	58	1.90164	58	1.90164
T03-014	2016-03-28	2018-09-03	Censor	366	12	0	Censor	549	18	0	2016-03-28	366	12	549	18
T03-015	2016-06-02	2017-01-09	PD	222	7.27869	1	PD	222	7.27869	1	2016-06-02	222	7.27869	222	7.27869
T03-016	2016-07-20	2017-03-25	PD	249	8.16393	1	PD	249	8.16393	1	2016-07-20	249	8.16393	249	8.16393
T03-017	2016-07-11	2017-04-05	PD	269	8.81967	1	PD	269	8.81967	1	2016-07-11	269	8.81967	269	8.81967
T03-018	2016-11-22	2017-02-07	PD	78	2.55738	1	PD	78	2.55738	1	2016-11-22	78	2.55738	78	2.55738
T03-019	2016-10-14	2017-02-07	PD	117	3.83607	1	PD	117	3.83607	1	2016-10-14	117	3.83607	117	3.83607
T03-020	2016-12-02	2017-04-01	PD	121	3.96721	1	PD	121	3.96721	1	2016-12-02	121	3.96721	121	3.96721
T04-001	2016-07-19	2017-02-23	Death	220	7.21311	1	Death	220	7.21311	1	2016-07-19	220	7.21311	220	7.21311
T04-002	2016-04-13	2016-07-08	Death	87	2.85246	1	Death	87	2.85246	1	2016-04-13	87	2.85246	87	2.85246
T04-003	2016-06-13	2016-08-26	PD	75	2.45902	1	PD	75	2.45902	1	2016-06-13	75	2.45902	75	2.45902
T04-004	2016-04-13	2017-08-09	Censor	366	12	0	PD	484	15.8689	1	2016-04-13	366	12	484	15.8689
T04-005	2016-10-01	2016-11-15	Death	46	1.5082	1	Death	46	1.5082	1	2016-10-01	46	1.5082	46	1.5082
T04-006	2016-08-02	2016-10-18	PD	78	2.55738	1	PD	78	2.55738	1	2016-08-02	78	2.55738	78	2.55738
T04-007	2016-09-14	2016-11-16	PD	64	2.09836	1	PD	64	2.09836	1	2016-09-14	64	2.09836	64	2.09836
T04-008	2016-12-13	2018-05-04	Censor	366	12	0	Death	508	16.6557	1	2016-12-13	366	12	508	16.6557
T04-009	2016-08-23	2016-11-04	Death	74	2.42623	1	Death	74	2.42623	1	2016-08-23	74	2.42623	74	2.42623
T04-010	2016-05-10	2018-01-15	Censor	366	12	0	Censor	549	18	0	2016-05-10	366	12	549	18
T04-011	2016-06-07	2017-01-10	PD	218	7.14754	1	PD	218	7.14754	1	2016-06-07	218	7.14754	218	7.14754
T04-012	2016-07-20	2017-06-30	PD	346	11.3443	1	PD	346	11.3443	1	2016-07-20	346	11.3443	346	11.3443
T04-013	2016-07-20	2018-03-20	Censor	366	12	0	Censor	549	18	0	2016-07-20	366	12	549	18
T04-014	2016-07-15	2017-02-10	PD	211	6.91803	1	PD	211	6.91803	1	2016-07-15	211	6.91803	211	6.91803
T04-015	2016-07-27	2016-09-18	Death	54	1.77049	1	Death	54	1.77049	1	2016-07-27	54	1.77049	54	1.77049
T04-016	2016-09-22	2017-02-17	PD	149	4.88525	1	PD	149	4.88525	1	2016-09-22	149	4.88525	149	4.88525
T04-017	2016-11-03	2016-12-22	PD	50	1.63934	1	PD	50	1.63934	1	2016-11-03	50	1.63934	50	1.63934
T04-018	2016-10-26	2018-04-04	Censor	366	12	0	Death	526	17.2459	1	2016-10-26	366	12	526	17.2459
T04-019	2016-10-28	2017-05-16	PD	201	6.59016	1	PD	201	6.59016	1	2016-10-28	201	6.59016	201	6.59016
T04-020	2016-11-04	2017-03-28	Death	145	4.7541	1	Death	145	4.7541	1	2016-11-04	145	4.7541	145	4.7541
T04-021	2016-10-11	2017-06-07	PD	240	7.86885	1	PD	240	7.86885	1	2016-10-11	240	7.86885	240	7.86885
T04-022	2016-10-07	2016-12-31	PD	86	2.81967	1	PD	86	2.81967	1	2016-10-07	86	2.81967	86	2.81967
T04-023	2016-11-01	2018-02-19	Censor	366	12	0	Death	476	15.6066	1	2016-11-01	366	12	476	15.6066
T04-024	2016-11-24	2017-04-20	PD	148	4.85246	1	PD	148	4.85246	1	2016-11-24	148	4.85246	148	4.85246
T04-025	2016-07-27	2018-05-02	Censor	366	12	0	Censor	549	18	0	2016-07-27	366	12	549	18
T04-026	2016-12-13	2018-03-08	Censor	366	12	0	PD	451	14.7869	1	2016-12-13	366	12	451	14.7869
T04-027	2016-10-14	2019-08-26	Censor	366	12	0	Censor	549	18	0	2016-10-14	366	12	549	18
T04-028	2016-06-14	2018-01-03	Censor	366	12	0	Censor	549	18	0	2016-06-14	366	12	549	18
T04-029	2016-10-18	2017-10-26	Censor	366	12	0	PD	374	12.2623	1	2016-10-18	366	12	374	12.2623
T04-030	2016-07-19	2018-04-23	Censor	366	12	0	Censor	549	18	0	2016-07-19	366	12	549	18
T04-031	2016-11-07	2019-02-13	Censor	366	12	0	Censor	549	18	0	2016-11-07	366	12	549	18
T04-032	2016-10-19	2019-03-29	Censor	366	12	0	Censor	549	18	0	2016-10-19	366	12	549	18
T04-033	2017-02-22	2019-08-20	Censor	366	12	0	Censor	549	18	0	2017-02-22	366	12	549	18
T04-034	2017-03-03	2019-04-19	Censor	366	12	0	Censor	549	18	0	2017-03-03	366	12	549	18
T04-035	2016-08-18	2018-07-16	Censor	366	12	0	Censor	549	18	0	2016-08-18	366	12	549	18
T04-036	2017-04-21	2018-03-24	PD	338	11.082	1	PD	338	11.082	1	2017-04-21	338	11.082	338	11.082
T04-037	2016-08-10	2019-02-01	Censor	366	12	0	Censor	549	18	0	2016-08-10	366	12	549	18
T04-038	2016-10-18	2017-08-18	PD	305	10	1	PD	305	10	1	2016-10-18	305	10	305	10
T04-039	2016-11-04	2017-04-09	Death	157	5.14754	1	Death	157	5.14754	1	2016-11-04	157	5.14754	157	5.14754
T04-040	2016-06-17	2019-08-06	Censor	366	12	0	Censor	549	18	0	2016-06-17	366	12	549	18
T05-001	2016-10-19	2017-03-24	PD	157	5.14754	1	PD	157	5.14754	1	2016-10-19	157	5.14754	157	5.14754
T05-002	2016-05-20	2017-01-18	PD	244	8	1	PD	244	8	1	2016-05-20	244	8	244	8
T05-003	2016-09-27	2017-03-03	Death	158	5.18033	1	Death	158	5.18033	1	2016-09-27	158	5.18033	158	5.18033
T05-004	2016-08-17	2017-08-03	PD	352	11.541	1	PD	352	11.541	1	2016-08-17	352	11.541	352	11.541
T05-005	2016-08-05	2016-11-26	Death	114	3.7377	1	Death	114	3.7377	1	2016-08-05	114	3.7377	114	3.7377
T05-006	2016-04-21	2017-01-10	PD	265	8.68852	1	PD	265	8.68852	1	2016-04-21	265	8.68852	265	8.68852
T05-007	2016-05-02	2016-10-12	Death	164	5.37705	1	Death	164	5.37705	1	2016-05-02	164	5.37705	164	5.37705
T05-008	2016-04-18	2017-01-14	PD	272	8.91803	1	PD	272	8.91803	1	2016-04-18	272	8.91803	272	8.91803
T05-009	2016-11-23	2017-06-30	PD	220	7.21311	1	PD	220	7.21311	1	2016-11-23	220	7.21311	220	7.21311
T05-010	2016-08-02	2017-09-21	Censor	366	12	0	PD	416	13.6393	1	2016-08-02	366	12	416	13.6393
T05-011	2016-10-03	2017-07-09	Censor	280	9.18033	0	Censor	280	9.18033	0	2016-10-03	280	9.18033	280	9.18033
T05-012	2016-05-24	2017-12-11	Censor	366	12	0	Censor	549	18	0	2016-05-24	366	12	549	18
T05-013	2016-10-25	2017-02-18	Censor	117	3.83607	0	Censor	117	3.83607	0	2016-10-25	117	3.83607	117	3.83607
T05-014	2016-08-06	2016-09-13	Censor	39	1.27869	0	Censor	39	1.27869	0	2016-08-06	39	1.27869	39	1.27869
T05-015	2016-05-16	2019-05-13	Censor	366	12	0	Censor	549	18	0	2016-05-16	366	12	549	18
T06-001	2016-06-08	2016-11-17	PD	163	5.34426	1	PD	163	5.34426	1	2016-06-08	163	5.34426	163	5.34426
T06-002	2016-08-04	2016-08-26	Death	23	0.754098	1	Death	23	0.754098	1	2016-08-04	23	0.754098	23	0.754098
T06-003	2016-10-03	2017-01-01	PD	91	2.98361	1	PD	91	2.98361	1	2016-10-03	91	2.98361	91	2.98361
T06-004	2016-08-10	2016-09-28	Death	50	1.63934	1	Death	50	1.63934	1	2016-08-10	50	1.63934	50	1.63934
T06-005	2016-04-14	2018-03-08	Censor	366	12	0	Censor	549	18	0	2016-04-14	366	12	549	18
T06-006	2016-07-28	2018-01-23	Censor	366	12	0	PD	545	17.8689	1	2016-07-28	366	12	545	17.8689
T06-007	2016-07-07	2017-03-17	PD	254	8.32787	1	PD	254	8.32787	1	2016-07-07	254	8.32787	254	8.32787
T06-008	2016-06-17	2017-07-05	Censor	366	12	0	PD	384	12.5902	1	2016-06-17	366	12	384	12.5902
T06-009	2016-06-24	2016-12-03	PD	163	5.34426	1	PD	163	5.34426	1	2016-06-24	163	5.34426	163	5.34426
T06-010	2016-06-22	2017-03-16	PD	268	8.78689	1	PD	268	8.78689	1	2016-06-22	268	8.78689	268	8.78689
T06-011	2016-08-17	2017-07-02	PD	320	10.4918	1	PD	320	10.4918	1	2016-08-17	320	10.4918	320	10.4918
T06-012	2016-08-30	2017-06-12	PD	287	9.40984	1	PD	287	9.40984	1	2016-08-30	287	9.40984	287	9.40984
T06-013	2016-09-26	2017-08-03	PD	312	10.2295	1	PD	312	10.2295	1	2016-09-26	312	10.2295	312	10.2295
T06-014	2016-10-18	2018-02-13	Censor	366	12	0	PD	484	15.8689	1	2016-10-18	366	12	484	15.8689
T06-015	2016-09-08	2016-12-15	PD	99	3.2459	1	PD	99	3.2459	1	2016-09-08	99	3.2459	99	3.2459
T06-016	2016-04-28	2016-12-15	PD	232	7.60656	1	PD	232	7.60656	1	2016-04-28	232	7.60656	232	7.60656
T06-017	2016-06-22	2016-07-22	PD	31	1.01639	1	PD	31	1.01639	1	2016-06-22	31	1.01639	31	1.01639
T06-018	2016-09-05	2017-04-25	PD	233	7.63934	1	PD	233	7.63934	1	2016-09-05	233	7.63934	233	7.63934
T06-019	2016-09-20	2017-09-04	PD	350	11.4754	1	PD	350	11.4754	1	2016-09-20	350	11.4754	350	11.4754
T06-020	2016-10-19	2018-10-08	Censor	366	12	0	Censor	549	18	0	2016-10-19	366	12	549	18
T06-021	2016-07-18	2017-12-27	Censor	366	12	0	PD	528	17.3115	1	2016-07-18	366	12	528	17.3115
T06-022	2016-08-17	2019-05-14	Censor	366	12	0	Censor	549	18	0	2016-08-17	366	12	549	18
T06-023	2016-06-27	2017-08-18	Censor	366	12	0	PD	418	13.7049	1	2016-06-27	366	12	418	13.7049
T06-024	2016-06-16	2017-05-04	PD	323	10.5902	1	PD	323	10.5902	1	2016-06-16	323	10.5902	323	10.5902
T06-025	2016-05-23	2016-12-19	Censor	211	6.91803	0	Censor	211	6.91803	0	2016-05-23	211	6.91803	211	6.91803
T06-026	2016-09-16	2017-03-29	Censor	195	6.39344	0	Censor	195	6.39344	0	2016-09-16	195	6.39344	195	6.39344
T06-027	2016-09-28	2017-12-29	Censor	366	12	0	PD	458	15.0164	1	2016-09-28	366	12	458	15.0164
T06-028	2016-06-06	2017-01-26	PD	235	7.70492	1	PD	235	7.70492	1	2016-06-06	235	7.70492	235	7.70492
T07-001	2016-05-06	2016-11-03	PD	182	5.96721	1	PD	182	5.96721	1	2016-05-06	182	5.96721	182	5.96721
T07-002	2016-03-30	2017-11-30	Censor	366	12	0	Censor	549	18	0	2016-03-30	366	12	549	18
T07-003	2016-04-15	2017-02-18	Death	310	10.1639	1	Death	310	10.1639	1	2016-04-15	310	10.1639	310	10.1639
T07-004	2016-04-01	2017-05-19	Censor	366	12	0	Death	414	13.5738	1	2016-04-01	366	12	414	13.5738
T07-005	2016-03-29	2016-07-25	PD	119	3.90164	1	PD	119	3.90164	1	2016-03-29	119	3.90164	119	3.90164
T07-006	2016-05-04	2016-09-14	PD	134	4.39344	1	PD	134	4.39344	1	2016-05-04	134	4.39344	134	4.39344
T07-007	2016-04-15	2017-01-19	PD	280	9.18033	1	PD	280	9.18033	1	2016-04-15	280	9.18033	280	9.18033
T07-008	2016-05-03	2018-05-29	Censor	366	12	0	Censor	549	18	0	2016-05-03	366	12	549	18
T07-009	2016-04-15	2018-08-21	Censor	366	12	0	Censor	549	18	0	2016-04-15	366	12	549	18
T07-010	2016-05-06	2016-10-21	PD	169	5.54098	1	PD	169	5.54098	1	2016-05-06	169	5.54098	169	5.54098
T07-011	2016-09-28	2017-09-08	Death	346	11.3443	1	Death	346	11.3443	1	2016-09-28	346	11.3443	346	11.3443
T07-012	2016-03-30	2018-05-17	Censor	366	12	0	Censor	549	18	0	2016-03-30	366	12	549	18
T07-013	2016-04-26	2016-10-03	PD	161	5.27869	1	PD	161	5.27869	1	2016-04-26	161	5.27869	161	5.27869
T07-014	2016-04-16	2016-04-20	PD	5	0.163934	1	PD	5	0.163934	1	2016-04-16	5	0.163934	5	0.163934
T07-015	2016-04-15	2016-06-20	PD	67	2.19672	1	PD	67	2.19672	1	2016-04-15	67	2.19672	67	2.19672
T07-016	2016-04-18	2017-08-31	Censor	366	12	0	Death	501	16.4262	1	2016-04-18	366	12	501	16.4262
T07-017	2016-10-12	2017-02-04	Death	116	3.80328	1	Death	116	3.80328	1	2016-10-12	116	3.80328	116	3.80328
T07-018	2016-07-11	2017-06-21	PD	346	11.3443	1	PD	346	11.3443	1	2016-07-11	346	11.3443	346	11.3443
T07-019	2016-09-13	2019-09-17	Censor	366	12	0	Censor	549	18	0	2016-09-13	366	12	549	18
T07-020	2016-02-02	2016-12-14	Censor	317	10.3934	0	Censor	317	10.3934	0	2016-02-02	317	10.3934	317	10.3934
T08-001	2016-09-01	2018-05-15	Censor	366	12	0	Censor	549	18	0	2016-09-01	366	12	549	18
T08-002	2018-06-20	2018-10-16	Censor	119	3.90164	0	Censor	119	3.90164	0	2018-06-20	119	3.90164	119	3.90164
T08-003	2016-11-15	2018-07-10	Censor	366	12	0	Censor	549	18	0	2016-11-15	366	12	549	18
T08-004	2016-09-06	2017-01-05	Censor	122	4	0	Censor	122	4	0	2016-09-06	122	4	122	4
T08-005	2017-08-30	2017-12-20	PD	113	3.70492	1	PD	113	3.70492	1	2017-08-30	113	3.70492	113	3.70492
T08-006	2018-11-01	2019-04-01	PD	152	4.98361	1	PD	152	4.98361	1	2018-11-01	152	4.98361	152	4.98361
T08-007	2016-09-03	2018-09-06	Censor	366	12	0	Censor	549	18	0	2016-09-03	366	12	549	18
T08-008	2016-04-18	2016-05-16	PD	29	0.95082	1	PD	29	0.95082	1	2016-04-18	29	0.95082	29	0.95082
T08-009	2016-04-18	2016-06-15	PD	59	1.93443	1	PD	59	1.93443	1	2016-04-18	59	1.93443	59	1.93443
T08-010	2016-06-30	2016-10-05	PD	98	3.21311	1	PD	98	3.21311	1	2016-06-30	98	3.21311	98	3.21311
T08-011	2016-07-16	2017-07-13	PD	363	11.9016	1	PD	363	11.9016	1	2016-07-16	363	11.9016	363	11.9016
T08-012	2016-07-20	2017-10-05	Censor	366	12	0	PD	443	14.5246	1	2016-07-20	366	12	443	14.5246
T08-013	2016-07-22	2016-10-03	PD	74	2.42623	1	PD	74	2.42623	1	2016-07-22	74	2.42623	74	2.42623
T08-014	2016-09-03	2016-11-05	PD	64	2.09836	1	PD	64	2.09836	1	2016-09-03	64	2.09836	64	2.09836
T08-015	2016-09-01	2016-11-01	PD	62	2.03279	1	PD	62	2.03279	1	2016-09-01	62	2.03279	62	2.03279
T08-016	2016-09-01	2017-03-28	PD	209	6.85246	1	PD	209	6.85246	1	2016-09-01	209	6.85246	209	6.85246
T08-017	2016-07-11	2016-09-16	PD	68	2.22951	1	PD	68	2.22951	1	2016-07-11	68	2.22951	68	2.22951
T08-018	2016-09-07	2017-11-01	Censor	366	12	0	PD	421	13.8033	1	2016-09-07	366	12	421	13.8033
T08-019	2016-08-08	2016-09-03	PD	27	0.885246	1	PD	27	0.885246	1	2016-08-08	27	0.885246	27	0.885246
T08-020	2016-09-03	2017-02-10	PD	161	5.27869	1	PD	161	5.27869	1	2016-09-03	161	5.27869	161	5.27869
T08-021	2016-09-14	2017-04-06	PD	205	6.72131	1	PD	205	6.72131	1	2016-09-14	205	6.72131	205	6.72131
T08-022	2016-09-21	2017-10-12	Censor	366	12	0	Death	387	12.6885	1	2016-09-21	366	12	387	12.6885
T08-023	2016-09-06	2016-10-04	PD	29	0.95082	1	PD	29	0.95082	1	2016-09-06	29	0.95082	29	0.95082
T08-024	2016-10-19	2017-01-11	PD	85	2.78689	1	PD	85	2.78689	1	2016-10-19	85	2.78689	85	2.78689
T09-001	2016-10-07	2018-03-27	Censor	366	12	0	PD	537	17.6066	1	2016-10-07	366	12	537	17.6066
T09-002	2016-05-31	2016-11-16	PD	170	5.57377	1	PD	170	5.57377	1	2016-05-31	170	5.57377	170	5.57377
T09-003	2016-07-27	2017-06-26	PD	335	10.9836	1	PD	335	10.9836	1	2016-07-27	335	10.9836	335	10.9836
T09-004	2016-10-17	2017-02-08	PD	115	3.77049	1	PD	115	3.77049	1	2016-10-17	115	3.77049	115	3.77049
T09-005	2016-10-24	2017-10-06	PD	348	11.4098	1	PD	348	11.4098	1	2016-10-24	348	11.4098	348	11.4098
T09-006	2017-03-13	2019-07-29	Censor	366	12	0	Censor	549	18	0	2017-03-13	366	12	549	18
T09-007	2017-05-18	2017-11-08	Censor	175	5.7377	0	Censor	175	5.7377	0	2017-05-18	175	5.7377	175	5.7377
T09-008	2017-04-10	2018-01-10	PD	276	9.04918	1	PD	276	9.04918	1	2017-04-10	276	9.04918	276	9.04918
T09-009	2016-07-07	2017-07-03	PD	362	11.8689	1	PD	362	11.8689	1	2016-07-07	362	11.8689	362	11.8689
T09-010	2016-06-01	2017-03-23	PD	296	9.70492	1	PD	296	9.70492	1	2016-06-01	296	9.70492	296	9.70492
T09-011	2016-11-03	2017-02-28	PD	118	3.86885	1	PD	118	3.86885	1	2016-11-03	118	3.86885	118	3.86885
T09-012	2016-11-14	2018-08-06	Censor	366	12	0	Censor	549	18	0	2016-11-14	366	12	549	18
T09-013	2016-06-01	2019-01-09	Censor	366	12	0	Censor	549	18	0	2016-06-01	366	12	549	18
T09-014	2016-10-19	2017-01-21	Death	95	3.11475	1	Death	95	3.11475	1	2016-10-19	95	3.11475	95	3.11475
T09-015	2016-10-24	2016-11-16	Censor	24	0.786885	0	Censor	24	0.786885	0	2016-10-24	24	0.786885	24	0.786885
T09-016	2016-12-08	2017-07-25	Censor	230	7.54098	0	Censor	230	7.54098	0	2016-12-08	230	7.54098	230	7.54098
T09-017	2016-11-24	2017-11-27	Censor	366	12	0	Censor	369	12.0984	0	2016-11-24	366	12	369	12.0984
T09-018	2016-09-30	2017-06-27	PD	271	8.88525	1	PD	271	8.88525	1	2016-09-30	271	8.88525	271	8.88525
T09-019	2016-11-23	2017-04-19	PD	148	4.85246	1	PD	148	4.85246	1	2016-11-23	148	4.85246	148	4.85246
T09-020	2016-11-30	2017-08-22	PD	266	8.72131	1	PD	266	8.72131	1	2016-11-30	266	8.72131	266	8.72131
T09-021	2016-10-24	2016-12-19	Censor	57	1.86885	0	Censor	57	1.86885	0	2016-10-24	57	1.86885	57	1.86885
T09-022	2016-06-03		Censor			0	Censor			0	2016-06-03
T09-023	2017-02-08	2018-08-03	Censor	366	12	0	PD	542	17.7705	1	2017-02-08	366	12	542	17.7705
T09-024	2016-12-01	2017-10-05	PD	309	10.1311	1	PD	309	10.1311	1	2016-12-01	309	10.1311	309	10.1311
T09-025	2016-02-25	2017-08-06	Censor	366	12	0	PD	529	17.3443	1	2016-02-25	366	12	529	17.3443
T09-026	2017-05-01	2018-10-29	Censor	366	12	0	PD	547	17.9344	1	2017-05-01	366	12	547	17.9344
T09-027	2016-06-01	2016-11-02	PD	155	5.08197	1	PD	155	5.08197	1	2016-06-01	155	5.08197	155	5.08197
T09-028	2016-06-08	2016-11-28	PD	174	5.70492	1	PD	174	5.70492	1	2016-06-08	174	5.70492	174	5.70492
T09-029	2016-12-09	2019-07-02	Censor	366	12	0	Censor	549	18	0	2016-12-09	366	12	549	18
T09-030	2016-06-30	2016-07-19	PD	20	0.655738	1	PD	20	0.655738	1	2016-06-30	20	0.655738	20	0.655738
T09-031	2016-10-04	2017-06-13	PD	253	8.29508	1	PD	253	8.29508	1	2016-10-04	253	8.29508	253	8.29508
T09-032	2016-03-31	2016-09-26	PD	180	5.90164	1	PD	180	5.90164	1	2016-03-31	180	5.90164	180	5.90164
T09-033	2016-07-14	2016-09-26	PD	75	2.45902	1	PD	75	2.45902	1	2016-07-14	75	2.45902	75	2.45902
T09-034	2016-08-23	2016-12-21	Death	121	3.96721	1	Death	121	3.96721	1	2016-08-23	121	3.96721	121	3.96721
T09-035	2016-11-09	2018-09-28	Censor	366	12	0	Censor	549	18	0	2016-11-09	366	12	549	18
T09-036	2016-06-15	2019-04-30	Censor	366	12	0	Censor	549	18	0	2016-06-15	366	12	549	18
T09-037	2016-09-19	2018-09-18	Censor	366	12	0	Censor	549	18	0	2016-09-19	366	12	549	18
T09-038	2016-07-06	2018-02-02	Censor	366	12	0	Censor	549	18	0	2016-07-06	366	12	549	18
T09-039	2016-10-24	2017-11-23	Censor	366	12	0	PD	396	12.9836	1	2016-10-24	366	12	396	12.9836
T09-040	2016-10-18	2016-11-15	Death	29	0.95082	1	Death	29	0.95082	1	2016-10-18	29	0.95082	29	0.95082
T09-041	2016-08-15	2017-08-08	PD	359	11.7705	1	PD	359	11.7705	1	2016-08-15	359	11.7705	359	11.7705
T09-042	2016-10-26	2017-05-12	PD	199	6.52459	1	PD	199	6.52459	1	2016-10-26	199	6.52459	199	6.52459
T09-043	2016-08-02	2017-09-26	Censor	366	12	0	PD	421	13.8033	1	2016-08-02	366	12	421	13.8033
T09-044	2016-03-08	2017-09-08	Censor	366	12	0	Censor	549	18	0	2016-03-08	366	12	549	18
T09-045	2018-08-13	2018-09-10	Censor	29	0.95082	0	Censor	29	0.95082	0	2018-08-13	29	0.95082	29	0.95082
T09-046	2016-09-12		Censor			0	Censor			0	2016-09-12
T09-047	2016-04-12	2018-03-26	Censor	366	12	0	Censor	549	18	0	2016-04-12	366	12	549	18
T09-048	2016-01-04	2017-03-21	Censor	366	12	0	PD	443	14.5246	1	2016-01-04	366	12	443	14.5246
T09-049	2016-03-22	2017-07-05	Censor	366	12	0	PD	471	15.4426	1	2016-03-22	366	12	471	15.4426
T09-050	2016-03-17	2018-06-24	Censor	366	12	0	Censor	549	18	0	2016-03-17	366	12	549	18
T09-051	2016-04-21	2019-01-27	Censor	366	12	0	Censor	549	18	0	2016-04-21	366	12	549	18
T09-052	2016-10-27	2017-10-21	Death	360	11.8033	1	Death	360	11.8033	1	2016-10-27	360	11.8033	360	11.8033
T09-053	2016-02-16	2017-01-12	PD	332	10.8852	1	PD	332	10.8852	1	2016-02-16	332	10.8852	332	10.8852
T09-054	2016-08-16	2016-11-22	PD	99	3.2459	1	PD	99	3.2459	1	2016-08-16	99	3.2459	99	3.2459
T10-001	2016-08-11	2017-01-03	Death	146	4.78689	1	Death	146	4.78689	1	2016-08-11	146	4.78689	146	4.78689
T10-002	2016-09-02	2016-12-09	PD	99	3.2459	1	PD	99	3.2459	1	2016-09-02	99	3.2459	99	3.2459
T10-003	2016-09-05	2016-12-20	PD	107	3.5082	1	PD	107	3.5082	1	2016-09-05	107	3.5082	107	3.5082
T10-004	2016-06-24	2017-02-24	Death	246	8.06557	1	Death	246	8.06557	1	2016-06-24	246	8.06557	246	8.06557
T10-005	2016-10-17	2016-10-25	PD	9	0.295082	1	PD	9	0.295082	1	2016-10-17	9	0.295082	9	0.295082
T10-006	2016-06-24	2017-03-08	Death	258	8.45902	1	Death	258	8.45902	1	2016-06-24	258	8.45902	258	8.45902
T10-007	2016-12-09	2018-04-19	Censor	366	12	0	Death	497	16.2951	1	2016-12-09	366	12	497	16.2951
T10-008	2016-10-05	2017-11-26	Censor	366	12	0	Death	418	13.7049	1	2016-10-05	366	12	418	13.7049
T10-009	2016-10-18	2017-01-20	PD	95	3.11475	1	PD	95	3.11475	1	2016-10-18	95	3.11475	95	3.11475
T10-010	2016-06-21	2017-01-09	PD	203	6.65574	1	PD	203	6.65574	1	2016-06-21	203	6.65574	203	6.65574
T10-011	2016-09-07	2017-02-24	Death	171	5.60656	1	Death	171	5.60656	1	2016-09-07	171	5.60656	171	5.60656
T10-012	2016-08-12	2017-02-02	PD	175	5.7377	1	PD	175	5.7377	1	2016-08-12	175	5.7377	175	5.7377
T10-013	2016-10-24	2017-06-02	PD	222	7.27869	1	PD	222	7.27869	1	2016-10-24	222	7.27869	222	7.27869
T10-014	2016-06-24	2016-09-25	Death	94	3.08197	1	Death	94	3.08197	1	2016-06-24	94	3.08197	94	3.08197
T10-015	2016-10-06	2016-11-18	Death	44	1.44262	1	Death	44	1.44262	1	2016-10-06	44	1.44262	44	1.44262
T10-016	2016-04-15	2016-06-24	PD	71	2.32787	1	PD	71	2.32787	1	2016-04-15	71	2.32787	71	2.32787
T10-017	2016-08-16	2016-11-15	PD	92	3.01639	1	PD	92	3.01639	1	2016-08-16	92	3.01639	92	3.01639
T10-018	2016-03-14	2016-07-05	PD	114	3.7377	1	PD	114	3.7377	1	2016-03-14	114	3.7377	114	3.7377
T10-019	2016-10-05	2016-11-05	Death	32	1.04918	1	Death	32	1.04918	1	2016-10-05	32	1.04918	32	1.04918
T10-020	2016-11-02	2017-04-24	PD	174	5.70492	1	PD	174	5.70492	1	2016-11-02	174	5.70492	174	5.70492
T10-021	2016-11-17	2018-06-15	Censor	366	12	0	Censor	549	18	0	2016-11-17	366	12	549	18
T10-022	2016-10-14	2017-12-04	Censor	366	12	0	PD	417	13.6721	1	2016-10-14	366	12	417	13.6721
T10-023	2016-09-29	2017-11-01	Censor	366	12	0	PD	399	13.082	1	2016-09-29	366	12	399	13.082
T10-024	2016-08-30	2016-10-08	Death	40	1.31148	1	Death	40	1.31148	1	2016-08-30	40	1.31148	40	1.31148
T10-025	2016-11-30	2016-12-20	Death	21	0.688525	1	Death	21	0.688525	1	2016-11-30	21	0.688525	21	0.688525
T10-026	2016-12-21	2017-05-08	PD	139	4.55738	1	PD	139	4.55738	1	2016-12-21	139	4.55738	139	4.55738
T10-027	2016-06-01	2016-06-22	Death	22	0.721311	1	Death	22	0.721311	1	2016-06-01	22	0.721311	22	0.721311
T10-028	2016-08-12	2018-01-08	Censor	366	12	0	PD	515	16.8852	1	2016-08-12	366	12	515	16.8852
T10-029	2016-09-05	2017-08-02	PD	332	10.8852	1	PD	332	10.8852	1	2016-09-05	332	10.8852	332	10.8852
T10-030	2016-09-09	2018-06-08	Censor	366	12	0	Censor	549	18	0	2016-09-09	366	12	549	18
T10-031	2016-09-30	2018-05-07	Censor	366	12	0	Censor	549	18	0	2016-09-30	366	12	549	18
T10-032	2016-09-30	2018-10-22	Censor	366	12	0	Censor	549	18	0	2016-09-30	366	12	549	18
T10-033	2016-11-11	2018-06-23	Censor	366	12	0	Censor	549	18	0	2016-11-11	366	12	549	18
T10-034	2016-09-05	2019-04-08	Censor	366	12	0	Censor	549	18	0	2016-09-05	366	12	549	18

## Sheet: T14_2_3
Subject No.	Date of first dose of AZD9291	Analysis date of event or censoring	Event or censoring	Time (Days)	Time (Months)	Censor (=0)	Date of first dose of AZD9291 (Actual)	Time (Days) (Actual)	Time (Months) (Actual)
T01-001	2016-02-26	2016-06-10	Death	106	3.47541	1	2016-02-26	106	3.47541
T01-002	2016-03-25	2017-07-02	Death	465	15.2459	1	2016-03-25	465	15.2459
T01-003	2016-04-29	2016-08-05	Death	99	3.2459	1	2016-04-29	99	3.2459
T01-004	2016-03-18	2018-03-25	Death	738	24.1967	1	2016-03-18	738	24.1967
T01-005	2016-10-14	2018-04-25	Death	559	18.3279	1	2016-10-14	559	18.3279
T01-006	2016-08-02	2017-09-27	Death	422	13.8361	1	2016-08-02	422	13.8361
T01-007	2016-04-27	2016-07-09	Death	74	2.42623	1	2016-04-27	74	2.42623
T01-008	2016-02-22	2016-12-22	Death	305	10	1	2016-02-22	305	10
T01-009	2016-06-20	2017-03-17	Death	271	8.88525	1	2016-06-20	271	8.88525
T01-010	2016-05-03		Death			1	2016-05-03
T01-011	2016-06-01	2018-04-22	Death	691	22.6557	1	2016-06-01	691	22.6557
T01-012	2016-11-07	2017-08-29	Death	296	9.70492	1	2016-11-07	296	9.70492
T01-013	2016-11-11	2017-07-10	Death	242	7.93443	1	2016-11-11	242	7.93443
T01-014	2016-07-15	2016-09-17	Death	65	2.13115	1	2016-07-15	65	2.13115
T01-015	2016-09-20	2017-08-23	Death	338	11.082	1	2016-09-20	338	11.082
T01-016	2016-11-23	2017-12-13	Death	386	12.6557	1	2016-11-23	386	12.6557
T01-017	2016-09-28	2017-11-25	Death	424	13.9016	1	2016-09-28	424	13.9016
T01-018	2016-07-06	2017-06-29	Death	359	11.7705	1	2016-07-06	359	11.7705
T01-019	2016-09-28	2016-11-23	Death	57	1.86885	1	2016-09-28	57	1.86885
T01-020	2016-09-21	2018-01-30	Death	497	16.2951	1	2016-09-21	497	16.2951
T01-021	2017-02-06	2018-03-05	Death	393	12.8852	1	2017-02-06	393	12.8852
T01-022	2016-09-13	2017-12-30	Death	474	15.541	1	2016-09-13	474	15.541
T01-023	2016-01-27	2016-12-31	Death	340	11.1475	1	2016-01-27	340	11.1475
T01-024	2016-08-15	2016-08-22	Death	8	0.262295	1	2016-08-15	8	0.262295
T01-025	2016-06-16	2016-11-24	Death	162	5.31148	1	2016-06-16	162	5.31148
T01-026	2016-05-02	2017-07-21	Death	446	14.623	1	2016-05-02	446	14.623
T01-027	2016-10-20	2017-09-30	Death	346	11.3443	1	2016-10-20	346	11.3443
T01-028	2016-08-31	2016-11-07	Death	69	2.2623	1	2016-08-31	69	2.2623
T01-029	2016-07-18	2017-08-30	Death	409	13.4098	1	2016-07-18	409	13.4098
T01-030	2016-08-29	2017-04-17	Death	232	7.60656	1	2016-08-29	232	7.60656
T01-031	2016-09-05	2016-12-13	Death	100	3.27869	1	2016-09-05	100	3.27869
T01-032	2016-05-04	2017-09-27	Death	512	16.7869	1	2016-05-04	512	16.7869
T01-033	2016-03-11	2017-06-14	Death	461	15.1148	1	2016-03-11	461	15.1148
T01-034	2015-12-03	2016-08-31	Death	273	8.95082	1	2015-12-03	273	8.95082
T01-035	2016-08-11	2016-11-03	Death	85	2.78689	1	2016-08-11	85	2.78689
T01-036	2016-10-20	2017-02-10	Death	114	3.7377	1	2016-10-20	114	3.7377
T01-037	2016-11-02	2017-11-03	Death	367	12.0328	1	2016-11-02	367	12.0328
T01-038	2016-02-24	2016-03-30	Death	36	1.18033	1	2016-02-24	36	1.18033
T01-039	2016-08-01	2017-09-17	Death	413	13.541	1	2016-08-01	413	13.541
T01-040	2016-09-05	2018-02-06	Death	520	17.0492	1	2016-09-05	520	17.0492
T01-041	2016-07-07	2017-11-06	Death	488	16	1	2016-07-07	488	16
T01-042	2016-03-09	2018-03-11	Death	733	24.0328	1	2016-03-09	733	24.0328
T01-043	2016-04-01	2017-03-21	Death	355	11.6393	1	2016-04-01	355	11.6393
T01-044	2016-07-06	2017-07-11	Death	371	12.1639	1	2016-07-06	371	12.1639
T01-045	2015-12-29	2017-08-30	Death	611	20.0328	1	2015-12-29	611	20.0328
T01-046	2016-01-27	2016-04-08	Death	73	2.39344	1	2016-01-27	73	2.39344
T01-047	2016-12-02	2016-12-31	Death	30	0.983607	1	2016-12-02	30	0.983607
T01-048	2016-11-04	2016-12-07	Death	34	1.11475	1	2016-11-04	34	1.11475
T01-049	2016-02-26	2019-09-27	Censor	1310	42.9508	0	2016-02-26	1310	42.9508
T01-050	2016-03-17	2018-10-28	Death	956	31.3443	1	2016-03-17	956	31.3443
T01-051	2016-07-11	2019-04-11	Death	1005	32.9508	1	2016-07-11	1005	32.9508
T01-052	2016-02-15	2019-05-03	Death	1174	38.4918	1	2016-02-15	1174	38.4918
T01-053	2015-12-25	2018-12-30	Death	1102	36.1311	1	2015-12-25	1102	36.1311
T01-054	2016-01-27	2016-02-09	Death	14	0.459016	1	2016-01-27	14	0.459016
T01-055	2016-07-15	2017-10-23	Death	466	15.2787	1	2016-07-15	466	15.2787
T01-056	2016-10-21	2019-01-17	Death	819	26.8525	1	2016-10-21	819	26.8525
T01-057	2016-10-17	2018-12-13	Death	788	25.8361	1	2016-10-17	788	25.8361
T01-058	2015-12-28	2018-11-04	Death	1043	34.1967	1	2015-12-28	1043	34.1967
T01-059	2016-08-12	2019-09-17	Censor	1132	37.1148	0	2016-08-12	1132	37.1148
T01-060	2016-05-02	2019-09-23	Censor	1240	40.6557	0	2016-05-02	1240	40.6557
T01-061	2016-05-24	2019-09-03	Censor	1198	39.2787	0	2016-05-24	1198	39.2787
T01-062	2016-06-10	2018-12-26	Death	930	30.4918	1	2016-06-10	930	30.4918
T01-063	2016-03-21	2019-09-27	Censor	1286	42.1639	0	2016-03-21	1286	42.1639
T01-064	2016-08-16	2019-09-17	Censor	1128	36.9836	0	2016-08-16	1128	36.9836
T01-065	2016-05-18	2019-03-13	Censor	1030	33.7705	0	2016-05-18	1030	33.7705
T01-066	2016-09-20	2019-05-03	Death	956	31.3443	1	2016-09-20	956	31.3443
T01-067	2016-02-15	2017-09-17	Death	581	19.0492	1	2016-02-15	581	19.0492
T01-068	2016-02-01	2017-12-03	Death	672	22.0328	1	2016-02-01	672	22.0328
T01-069	2016-06-28	2019-01-04	Death	921	30.1967	1	2016-06-28	921	30.1967
T01-070	2016-07-25	2019-07-25	Death	1096	35.9344	1	2016-07-25	1096	35.9344
T01-071	2016-08-31	2019-09-25	Censor	1121	36.7541	0	2016-08-31	1121	36.7541
T01-072	2016-10-25	2019-08-20	Censor	1030	33.7705	0	2016-10-25	1030	33.7705
T01-073	2016-05-17	2019-09-26	Censor	1228	40.2623	0	2016-05-17	1228	40.2623
T01-074	2016-07-07	2018-07-05	Censor	729	23.9016	0	2016-07-07	729	23.9016
T01-075	2016-05-03	2018-08-10	Death	830	27.2131	1	2016-05-03	830	27.2131
T01-076	2016-10-28	2018-09-05	Death	678	22.2295	1	2016-10-28	678	22.2295
T01-077	2016-03-14	2018-08-16	Death	886	29.0492	1	2016-03-14	886	29.0492
T01-078	2016-02-17	2018-05-13	Death	817	26.7869	1	2016-02-17	817	26.7869
T01-079	2016-03-02	2019-03-06	Death	1100	36.0656	1	2016-03-02	1100	36.0656
T01-080	2016-06-29	2018-08-18	Death	781	25.6066	1	2016-06-29	781	25.6066
T01-081	2016-10-28	2018-07-13	Death	624	20.459	1	2016-10-28	624	20.459
T01-082	2016-09-30	2018-06-09	Death	618	20.2623	1	2016-09-30	618	20.2623
T01-083	2016-05-11	2019-04-23	Death	1078	35.3443	1	2016-05-11	1078	35.3443
T01-084	2016-03-01	2019-10-22	Censor	1331	43.6393	0	2016-03-01	1331	43.6393
T01-085	2016-03-01	2019-10-29	Censor	1338	43.8689	0	2016-03-01	1338	43.8689
T01-086	2016-05-10	2019-10-29	Censor	1268	41.5738	0	2016-05-10	1268	41.5738
T01-087	2016-05-10	2019-10-29	Censor	1268	41.5738	0	2016-05-10	1268	41.5738
T01-088	2016-07-21	2019-11-06	Censor	1204	39.4754	0	2016-07-21	1204	39.4754
T01-089	2016-10-21	2019-11-07	Censor	1113	36.4918	0	2016-10-21	1113	36.4918
T01-090	2016-02-25	2019-11-07	Censor	1352	44.3279	0	2016-02-25	1352	44.3279
T01-091	2016-10-26	2019-11-21	Censor	1122	36.7869	0	2016-10-26	1122	36.7869
T01-092	2016-08-31	2019-11-21	Censor	1178	38.623	0	2016-08-31	1178	38.623
T01-093	2016-02-01	2019-12-02	Censor	1401	45.9344	0	2016-02-01	1401	45.9344
T01-094	2016-06-28	2019-12-02	Censor	1253	41.082	0	2016-06-28	1253	41.082
T01-095	2016-10-20	2019-12-16	Censor	1153	37.8033	0	2016-10-20	1153	37.8033
T01-096	2016-07-13	2019-12-18	Censor	1254	41.1148	0	2016-07-13	1254	41.1148
T01-097	2016-04-27	2019-12-23	Censor	1336	43.8033	0	2016-04-27	1336	43.8033
T01-098	2016-05-02	2019-12-23	Censor	1331	43.6393	0	2016-05-02	1331	43.6393
T02-001	2016-02-25	2016-10-19	Death	238	7.80328	1	2016-02-25	238	7.80328
T02-002	2016-03-02	2016-11-14	Death	258	8.45902	1	2016-03-02	258	8.45902
T02-003	2016-05-27	2016-12-03	Death	191	6.2623	1	2016-05-27	191	6.2623
T02-004	2016-10-28	2017-04-28	Death	183	6	1	2016-10-28	183	6
T02-005	2016-06-15	2017-07-03	Death	384	12.5902	1	2016-06-15	384	12.5902
T02-006	2016-04-27	2017-05-06	Death	375	12.2951	1	2016-04-27	375	12.2951
T02-007	2016-02-23	2017-02-08	Death	352	11.541	1	2016-02-23	352	11.541
T02-008	2016-12-13	2017-07-07	Death	207	6.78689	1	2016-12-13	207	6.78689
T02-009	2016-06-15	2016-11-30	Death	169	5.54098	1	2016-06-15	169	5.54098
T02-010	2016-01-23	2016-06-27	Death	157	5.14754	1	2016-01-23	157	5.14754
T02-011	2016-01-29	2016-10-05	Death	251	8.22951	1	2016-01-29	251	8.22951
T02-012	2016-08-10	2017-08-18	Death	374	12.2623	1	2016-08-10	374	12.2623
T02-013	2016-07-27	2018-01-19	Death	542	17.7705	1	2016-07-27	542	17.7705
T02-014	2016-08-04	2017-07-13	Death	344	11.2787	1	2016-08-04	344	11.2787
T02-015	2016-11-30	2018-03-28	Death	484	15.8689	1	2016-11-30	484	15.8689
T02-016	2016-06-22	2018-03-25	Death	642	21.0492	1	2016-06-22	642	21.0492
T02-017	2016-06-08	2017-10-31	Death	511	16.7541	1	2016-06-08	511	16.7541
T02-018	2016-08-23	2018-04-20	Death	606	19.8689	1	2016-08-23	606	19.8689
T02-019	2016-03-30	2016-07-24	Death	117	3.83607	1	2016-03-30	117	3.83607
T02-020	2016-12-09	2017-02-22	Death	76	2.4918	1	2016-12-09	76	2.4918
T02-021	2016-11-29	2017-03-12	Death	104	3.40984	1	2016-11-29	104	3.40984
T02-022	2016-12-07	2018-07-20	Death	591	19.377	1	2016-12-07	591	19.377
T02-023	2016-01-27	2017-01-09	Death	349	11.4426	1	2016-01-27	349	11.4426
T02-024	2016-11-14	2017-07-24	Censor	253	8.29508	0	2016-11-14	253	8.29508
T02-025	2016-11-21	2017-03-28	Censor	128	4.19672	0	2016-11-21	128	4.19672
T02-026	2016-03-02	2016-06-15	Censor	106	3.47541	0	2016-03-02	106	3.47541
T02-027	2016-11-16	2018-01-10	Censor	421	13.8033	0	2016-11-16	421	13.8033
T02-028	2016-06-17	2018-05-24	Censor	707	23.1803	0	2016-06-17	707	23.1803
T02-029	2016-08-05	2018-05-21	Censor	655	21.4754	0	2016-08-05	655	21.4754
T02-030	2016-09-27	2017-11-28	Censor	428	14.0328	0	2016-09-27	428	14.0328
T02-031	2016-12-21	2017-06-07	Censor	169	5.54098	0	2016-12-21	169	5.54098
T02-032	2016-09-17	2018-09-10	Death	724	23.7377	1	2016-09-17	724	23.7377
T02-033	2016-10-05	2018-03-26	Death	538	17.6393	1	2016-10-05	538	17.6393
T02-034	2018-09-07	2019-12-03	Censor	453	14.8525	0	2018-09-07	453	14.8525
T02-035	2017-09-27	2019-12-03	Censor	798	26.1639	0	2017-09-27	798	26.1639
T02-036	2018-08-28	2019-12-03	Censor	463	15.1803	0	2018-08-28	463	15.1803
T02-037	2016-08-18	2019-12-05	Censor	1205	39.5082	0	2016-08-18	1205	39.5082
T02-038	2016-09-30	2019-12-06	Censor	1163	38.1311	0	2016-09-30	1163	38.1311
T02-039	2017-09-22	2019-12-06	Censor	806	26.4262	0	2017-09-22	806	26.4262
T02-040	2016-09-27	2019-12-06	Censor	1166	38.2295	0	2016-09-27	1166	38.2295
T02-041	2016-11-21	2019-12-09	Censor	1114	36.5246	0	2016-11-21	1114	36.5246
T02-042	2016-02-25	2019-12-10	Censor	1385	45.4098	0	2016-02-25	1385	45.4098
T02-043	2016-07-13	2019-12-10	Censor	1246	40.8525	0	2016-07-13	1246	40.8525
T02-044	2016-10-25	2019-12-10	Censor	1142	37.4426	0	2016-10-25	1142	37.4426
T02-045	2016-09-28	2019-12-10	Censor	1169	38.3279	0	2016-09-28	1169	38.3279
T02-046	2018-08-28	2019-12-10	Censor	470	15.4098	0	2018-08-28	470	15.4098
T02-047	2017-08-01	2019-12-11	Censor	863	28.2951	0	2017-08-01	863	28.2951
T02-048	2016-12-07	2019-12-11	Censor	1100	36.0656	0	2016-12-07	1100	36.0656
T02-049	2017-10-12	2019-12-11	Censor	791	25.9344	0	2017-10-12	791	25.9344
T02-050	2017-07-05	2019-12-11	Censor	890	29.1803	0	2017-07-05	890	29.1803
T02-051	2018-08-02	2019-12-11	Censor	497	16.2951	0	2018-08-02	497	16.2951
T02-052	2018-08-29	2019-12-11	Censor	470	15.4098	0	2018-08-29	470	15.4098
T02-053	2016-12-21	2019-12-11	Censor	1086	35.6066	0	2016-12-21	1086	35.6066
T02-054	2018-07-21	2019-12-13	Censor	511	16.7541	0	2018-07-21	511	16.7541
T02-055	2016-11-18	2019-12-13	Censor	1121	36.7541	0	2016-11-18	1121	36.7541
T02-056	2016-12-07	2019-12-18	Censor	1107	36.2951	0	2016-12-07	1107	36.2951
T02-057	2016-10-12	2019-12-18	Censor	1163	38.1311	0	2016-10-12	1163	38.1311
T02-058	2016-07-18	2019-12-18	Censor	1249	40.9508	0	2016-07-18	1249	40.9508
T02-059	2016-08-18	2019-12-23	Censor	1223	40.0984	0	2016-08-18	1223	40.0984
T02-060	2016-11-22	2019-12-24	Censor	1128	36.9836	0	2016-11-22	1128	36.9836
T02-061	2018-08-02	2019-12-24	Censor	510	16.7213	0	2018-08-02	510	16.7213
T02-062	2017-07-12	2019-12-24	Censor	896	29.377	0	2017-07-12	896	29.377
T02-063	2016-10-05	2019-12-24	Censor	1176	38.5574	0	2016-10-05	1176	38.5574
T02-064	2018-08-08	2019-12-25	Censor	505	16.5574	0	2018-08-08	505	16.5574
T02-065	2017-11-08	2019-12-25	Censor	778	25.5082	0	2017-11-08	778	25.5082
T02-066	2017-08-30	2019-12-25	Censor	848	27.8033	0	2017-08-30	848	27.8033
T02-067	2016-10-26	2019-12-25	Censor	1156	37.9016	0	2016-10-26	1156	37.9016
T02-068	2016-03-17	2019-12-26	Censor	1380	45.2459	0	2016-03-17	1380	45.2459
T02-069	2016-12-01	2019-12-26	Censor	1121	36.7541	0	2016-12-01	1121	36.7541
T02-070	2018-08-30	2019-12-26	Censor	484	15.8689	0	2018-08-30	484	15.8689
T02-071	2017-09-15	2019-12-26	Censor	833	27.3115	0	2017-09-15	833	27.3115
T02-072	2017-09-21	2019-12-26	Censor	827	27.1148	0	2017-09-21	827	27.1148
T02-073	2017-01-18	2019-06-24	Death	888	29.1148	1	2017-01-18	888	29.1148
T02-074	2016-08-16	2017-05-15	Censor	273	8.95082	0	2016-08-16	273	8.95082
T02-075	2017-06-09	2019-12-27	Censor	932	30.5574	0	2017-06-09	932	30.5574
T02-076	2016-11-04	2019-12-27	Censor	1149	37.6721	0	2016-11-04	1149	37.6721
T02-077	2016-06-21	2019-12-27	Censor	1285	42.1311	0	2016-06-21	1285	42.1311
T02-078	2016-05-04	2018-12-14	Death	955	31.3115	1	2016-05-04	955	31.3115
T02-079	2016-11-08	2018-08-07	Death	638	20.918	1	2016-11-08	638	20.918
T02-080	2016-12-20	2019-06-03	Death	896	29.377	1	2016-12-20	896	29.377
T02-081	2016-08-08	2016-12-27	Censor	142	4.65574	0	2016-08-08	142	4.65574
T02-082	2016-07-12	2016-07-12	Censor	1	0.0327869	0	2016-07-12	1	0.0327869
T02-083	2016-12-01	2018-06-01	Censor	548	17.9672	0	2016-12-01	548	17.9672
T02-084	2016-11-08	2018-06-04	Death	574	18.8197	1	2016-11-08	574	18.8197
T02-085	2016-09-30	2018-05-25	Censor	603	19.7705	0	2016-09-30	603	19.7705
T02-086	2016-11-04	2018-05-29	Censor	572	18.7541	0	2016-11-04	572	18.7541
T02-087	2016-05-02	2018-08-28	Death	849	27.8361	1	2016-05-02	849	27.8361
T02-088	2016-12-27	2017-10-28	Death	306	10.0328	1	2016-12-27	306	10.0328
T02-089	2016-11-04	2019-06-27	Death	966	31.6721	1	2016-11-04	966	31.6721
T02-090	2016-09-13	2019-01-27	Death	867	28.4262	1	2016-09-13	867	28.4262
T03-001	2016-08-31	2017-08-28	Death	363	11.9016	1	2016-08-31	363	11.9016
T03-002	2016-03-28	2017-01-02	Death	281	9.21311	1	2016-03-28	281	9.21311
T03-003	2016-04-06	2017-05-08	Death	398	13.0492	1	2016-04-06	398	13.0492
T03-004	2016-11-22	2017-08-20	Death	272	8.91803	1	2016-04-06	502	16.459
T03-005	2016-05-26	2017-09-06	Death	469	15.377	1	2016-05-26	469	15.377
T03-006	2016-06-14	2017-02-01	Death	233	7.63934	1	2016-06-14	233	7.63934
T03-007	2016-06-16	2016-06-20	Death	5	0.163934	1	2016-06-16	5	0.163934
T03-008	2016-06-16	2017-10-13	Death	485	15.9016	1	2016-06-16	485	15.9016
T03-009	2016-09-19	2017-10-19	Death	396	12.9836	1	2016-09-19	396	12.9836
T03-010	2016-08-31	2017-08-28	Death	363	11.9016	1	2016-08-31	363	11.9016
T03-011	2016-08-17	2016-09-01	Death	16	0.52459	1	2016-08-17	16	0.52459
T03-012	2016-07-28	2016-11-19	Death	115	3.77049	1	2016-07-28	115	3.77049
T03-013	2016-06-08	2016-11-07	Death	153	5.01639	1	2016-06-08	153	5.01639
T03-014	2016-03-28	2018-12-10	Death	988	32.3934	1	2016-03-28	988	32.3934
T03-015	2016-06-02	2018-08-16	Death	806	26.4262	1	2016-06-02	806	26.4262
T03-016	2016-07-20	2018-07-15	Death	726	23.8033	1	2016-07-20	726	23.8033
T03-017	2016-07-11	2017-07-25	Death	380	12.459	1	2016-07-11	380	12.459
T03-018	2016-11-22	2017-03-10	Death	109	3.57377	1	2016-11-22	109	3.57377
T03-019	2016-10-14	2017-02-08	Death	118	3.86885	1	2016-10-14	118	3.86885
T03-020	2016-12-02	2017-07-11	Death	222	7.27869	1	2016-12-02	222	7.27869
T04-001	2016-07-19	2017-02-23	Death	220	7.21311	1	2016-07-19	220	7.21311
T04-002	2016-04-13	2016-07-08	Death	87	2.85246	1	2016-04-13	87	2.85246
T04-003	2016-06-13	2016-08-31	Death	80	2.62295	1	2016-06-13	80	2.62295
T04-004	2016-04-13	2017-10-13	Death	549	18	1	2016-04-13	549	18
T04-005	2016-10-01	2016-11-15	Death	46	1.5082	1	2016-10-01	46	1.5082
T04-006	2016-08-02	2017-10-16	Death	441	14.459	1	2016-08-02	441	14.459
T04-007	2016-09-14	2017-05-19	Death	248	8.13115	1	2016-09-14	248	8.13115
T04-008	2016-12-13	2018-05-04	Death	508	16.6557	1	2016-12-13	508	16.6557
T04-009	2016-08-23	2016-11-04	Death	74	2.42623	1	2016-08-23	74	2.42623
T04-010	2016-05-10	2018-01-15	Death	616	20.1967	1	2016-05-10	616	20.1967
T04-011	2016-06-07	2017-04-06	Death	304	9.96721	1	2016-06-07	304	9.96721
T04-012	2016-07-20	2019-10-02	Censor	1170	38.3607	0	2016-07-20	1170	38.3607
T04-013	2016-07-20	2018-04-18	Death	638	20.918	1	2016-07-20	638	20.918
T04-014	2016-07-15	2017-08-08	Death	390	12.7869	1	2016-07-15	390	12.7869
T04-015	2016-07-27	2016-09-18	Death	54	1.77049	1	2016-07-27	54	1.77049
T04-016	2016-09-22	2017-12-25	Death	460	15.082	1	2016-09-22	460	15.082
T04-017	2016-11-03	2017-03-01	Death	119	3.90164	1	2016-11-03	119	3.90164
T04-018	2016-10-26	2018-04-04	Death	526	17.2459	1	2016-10-26	526	17.2459
T04-019	2016-10-28	2017-06-23	Death	239	7.83607	1	2016-10-28	239	7.83607
T04-020	2016-11-04	2017-03-28	Death	145	4.7541	1	2016-11-04	145	4.7541
T04-021	2016-10-11	2017-10-08	Death	363	11.9016	1	2016-10-11	363	11.9016
T04-022	2016-10-07	2017-12-25	Death	445	14.5902	1	2016-10-07	445	14.5902
T04-023	2016-11-01	2018-02-19	Death	476	15.6066	1	2016-11-01	476	15.6066
T04-024	2016-11-24	2017-08-27	Death	277	9.08197	1	2016-11-24	277	9.08197
T04-025	2016-07-27	2018-09-09	Death	775	25.4098	1	2016-07-27	775	25.4098
T04-026	2016-12-13	2018-10-14	Death	671	22	1	2016-12-13	671	22
T04-027	2016-10-14	2019-08-26	Death	1047	34.3279	1	2016-10-14	1047	34.3279
T04-028	2016-06-14	2019-06-28	Death	1110	36.3934	1	2016-06-14	1110	36.3934
T04-029	2016-10-18	2018-11-11	Death	755	24.7541	1	2016-10-18	755	24.7541
T04-030	2016-07-19	2018-07-23	Death	735	24.0984	1	2016-07-19	735	24.0984
T04-031	2016-11-07	2019-02-13	Death	829	27.1803	1	2016-11-07	829	27.1803
T04-032	2016-10-19	2019-03-29	Death	892	29.2459	1	2016-10-19	892	29.2459
T04-033	2017-02-22	2019-09-11	Death	932	30.5574	1	2017-02-22	932	30.5574
T04-034	2017-03-03	2019-09-03	Death	915	30	1	2017-03-03	915	30
T04-035	2016-08-18	2019-02-27	Death	924	30.2951	1	2016-08-18	924	30.2951
T04-036	2017-04-21	2018-11-20	Death	579	18.9836	1	2017-04-21	579	18.9836
T04-037	2016-08-10	2019-02-01	Censor	906	29.7049	0	2016-08-10	906	29.7049
T04-038	2016-10-18	2018-04-03	Death	533	17.4754	1	2016-10-18	533	17.4754
T04-039	2016-11-04	2017-04-09	Death	157	5.14754	1	2016-11-04	157	5.14754
T04-040	2016-06-17	2019-08-06	Death	1146	37.5738	1	2016-06-17	1146	37.5738
T05-001	2016-10-19	2017-08-29	Death	315	10.3279	1	2016-10-19	315	10.3279
T05-002	2016-05-20	2018-03-31	Death	681	22.3279	1	2016-05-20	681	22.3279
T05-003	2016-09-27	2017-03-03	Death	158	5.18033	1	2016-09-27	158	5.18033
T05-004	2016-08-17	2017-08-12	Death	361	11.8361	1	2016-08-17	361	11.8361
T05-005	2016-08-05	2016-11-26	Death	114	3.7377	1	2016-08-05	114	3.7377
T05-006	2016-04-21	2017-02-20	Death	306	10.0328	1	2016-04-21	306	10.0328
T05-007	2016-05-02	2016-10-12	Death	164	5.37705	1	2016-05-02	164	5.37705
T05-008	2016-04-18	2017-10-23	Death	554	18.1639	1	2016-04-18	554	18.1639
T05-009	2016-11-23	2017-09-14	Death	296	9.70492	1	2016-11-23	296	9.70492
T05-010	2016-08-02	2018-11-05	Censor	826	27.082	0	2016-08-02	826	27.082
T05-011	2016-10-03	2019-10-30	Censor	1123	36.8197	0	2016-10-03	1123	36.8197
T05-012	2016-05-24	2018-10-16	Censor	876	28.7213	0	2016-05-24	876	28.7213
T05-013	2016-10-25	2019-11-12	Censor	1114	36.5246	0	2016-10-25	1114	36.5246
T05-014	2016-08-06	2019-11-12	Censor	1194	39.1475	0	2016-08-06	1194	39.1475
T05-015	2016-05-16	2019-11-18	Censor	1282	42.0328	0	2016-05-16	1282	42.0328
T06-001	2016-06-08	2017-02-22	Death	260	8.52459	1	2016-06-08	260	8.52459
T06-002	2016-08-04	2016-08-26	Death	23	0.754098	1	2016-08-04	23	0.754098
T06-003	2016-10-03	2017-06-21	Death	262	8.59016	1	2016-10-03	262	8.59016
T06-004	2016-08-10	2016-09-28	Death	50	1.63934	1	2016-08-10	50	1.63934
T06-005	2016-04-14	2018-10-08	Death	908	29.7705	1	2016-04-14	908	29.7705
T06-006	2016-07-28	2018-11-17	Death	843	27.6393	1	2016-07-28	843	27.6393
T06-007	2016-07-07	2017-11-02	Death	484	15.8689	1	2016-07-07	484	15.8689
T06-008	2016-06-17	2018-03-02	Death	624	20.459	1	2016-06-17	624	20.459
T06-009	2016-06-24	2016-12-19	Death	179	5.86885	1	2016-06-24	179	5.86885
T06-010	2016-06-22	2017-10-21	Death	487	15.9672	1	2016-06-22	487	15.9672
T06-011	2016-08-17	2018-04-12	Death	604	19.8033	1	2016-08-17	604	19.8033
T06-012	2016-08-30	2017-09-23	Death	390	12.7869	1	2016-08-30	390	12.7869
T06-013	2016-09-26	2017-09-24	Death	364	11.9344	1	2016-09-26	364	11.9344
T06-014	2016-10-18	2018-05-20	Death	580	19.0164	1	2016-10-18	580	19.0164
T06-015	2016-09-08	2018-01-08	Death	488	16	1	2016-09-08	488	16
T06-016	2016-04-28	2017-08-05	Death	465	15.2459	1	2016-04-28	465	15.2459
T06-017	2016-06-22	2016-10-25	Death	126	4.13115	1	2016-06-22	126	4.13115
T06-018	2016-09-05	2017-08-23	Death	353	11.5738	1	2016-09-05	353	11.5738
T06-019	2016-09-20	2017-09-24	Death	370	12.1311	1	2016-09-20	370	12.1311
T06-020	2016-10-19	2019-10-04	Censor	1081	35.4426	0	2016-10-19	1081	35.4426
T06-021	2016-07-18	2019-01-12	Death	909	29.8033	1	2016-07-18	909	29.8033
T06-022	2016-08-17	2019-10-04	Censor	1144	37.5082	0	2016-08-17	1144	37.5082
T06-023	2016-06-27	2019-07-11	Death	1110	36.3934	1	2016-06-27	1110	36.3934
T06-024	2016-06-16	2017-08-09	Death	420	13.7705	1	2016-06-16	420	13.7705
T06-025	2016-05-23	2019-10-31	Censor	1257	41.2131	0	2016-05-23	1257	41.2131
T06-026	2016-09-16	2019-11-01	Censor	1142	37.4426	0	2016-09-16	1142	37.4426
T06-027	2016-09-28	2018-11-06	Death	770	25.2459	1	2016-09-28	770	25.2459
T06-028	2016-06-06	2018-02-21	Censor	626	20.5246	0	2016-06-06	626	20.5246
T07-001	2016-05-06	2017-01-24	Death	264	8.65574	1	2016-05-06	264	8.65574
T07-002	2016-03-30	2018-02-07	Death	680	22.2951	1	2016-03-30	680	22.2951
T07-003	2016-04-15	2017-02-18	Death	310	10.1639	1	2016-04-15	310	10.1639
T07-004	2016-04-01	2017-05-19	Death	414	13.5738	1	2016-04-01	414	13.5738
T07-005	2016-03-29	2016-08-15	Death	140	4.59016	1	2016-03-29	140	4.59016
T07-006	2016-05-04	2016-10-26	Death	176	5.77049	1	2016-05-04	176	5.77049
T07-007	2016-04-15	2017-04-20	Death	371	12.1639	1	2016-04-15	371	12.1639
T07-008	2016-05-03	2019-05-31	Censor	1124	36.8525	0	2016-05-03	1124	36.8525
T07-009	2016-04-15	2019-11-08	Censor	1303	42.7213	0	2016-04-15	1303	42.7213
T07-010	2016-05-06	2017-08-29	Death	481	15.7705	1	2016-05-06	481	15.7705
T07-011	2016-09-28	2017-09-08	Death	346	11.3443	1	2016-09-28	346	11.3443
T07-012	2016-03-30	2019-11-08	Censor	1319	43.2459	0	2016-03-30	1319	43.2459
T07-013	2016-04-26	2016-12-18	Death	237	7.77049	1	2016-04-26	237	7.77049
T07-014	2016-04-16	2016-06-07	Death	53	1.7377	1	2016-04-16	53	1.7377
T07-015	2016-04-15	2016-07-24	Death	101	3.31148	1	2016-04-15	101	3.31148
T07-016	2016-04-18	2017-08-31	Death	501	16.4262	1	2016-04-18	501	16.4262
T07-017	2016-10-12	2017-02-04	Death	116	3.80328	1	2016-10-12	116	3.80328
T07-018	2016-07-11	2017-09-09	Death	426	13.9672	1	2016-07-11	426	13.9672
T07-019	2016-09-13	2019-12-17	Censor	1191	39.0492	0	2016-09-13	1191	39.0492
T07-020	2016-02-02	2019-12-18	Censor	1416	46.4262	0	2016-02-02	1416	46.4262
T08-001	2016-09-01	2018-10-11	Death	771	25.2787	1	2016-09-01	771	25.2787
T08-002	2018-06-20	2019-10-17	Censor	485	15.9016	0	2018-06-20	485	15.9016
T08-003	2016-11-15	2018-11-13	Censor	729	23.9016	0	2016-11-15	729	23.9016
T08-004	2016-09-06	2018-11-01	Censor	787	25.8033	0	2016-09-06	787	25.8033
T08-005	2017-08-30	2018-10-30	Censor	427	14	0	2017-08-30	427	14
T08-006	2018-11-01	2019-10-04	Censor	338	11.082	0	2018-11-01	338	11.082
T08-007	2016-09-03	2018-12-29	Censor	848	27.8033	0	2016-09-03	848	27.8033
T08-008	2016-04-18	2017-05-16	Death	394	12.918	1	2016-04-18	394	12.918
T08-009	2016-04-18	2017-10-19	Death	550	18.0328	1	2016-04-18	550	18.0328
T08-010	2016-06-30	2017-03-17	Death	261	8.55738	1	2016-06-30	261	8.55738
T08-011	2016-07-16	2017-08-24	Death	405	13.2787	1	2016-07-16	405	13.2787
T08-012	2016-07-20	2018-01-15	Death	545	17.8689	1	2016-07-20	545	17.8689
T08-013	2016-07-22	2016-10-10	Death	81	2.65574	1	2016-07-22	81	2.65574
T08-014	2016-09-03	2018-06-27	Death	663	21.7377	1	2016-09-03	663	21.7377
T08-015	2016-09-01	2017-02-04	Death	157	5.14754	1	2016-09-01	157	5.14754
T08-016	2016-09-01	2017-08-29	Death	363	11.9016	1	2016-09-01	363	11.9016
T08-017	2016-07-11	2016-10-08	Death	90	2.95082	1	2016-07-11	90	2.95082
T08-018	2016-09-07	2018-09-20	Death	744	24.3934	1	2016-09-07	744	24.3934
T08-019	2016-08-08	2017-12-26	Death	506	16.5902	1	2016-08-08	506	16.5902
T08-020	2016-09-03	2017-03-11	Death	190	6.22951	1	2016-09-03	190	6.22951
T08-021	2016-09-14	2017-04-08	Death	207	6.78689	1	2016-09-14	207	6.78689
T08-022	2016-09-21	2017-10-12	Death	387	12.6885	1	2016-09-21	387	12.6885
T08-023	2016-09-06	2017-12-13	Death	464	15.2131	1	2016-09-06	464	15.2131
T08-024	2016-10-19	2017-07-29	Death	284	9.31148	1	2016-10-19	284	9.31148
T09-001	2016-10-07	2018-06-22	Death	624	20.459	1	2016-10-07	624	20.459
T09-002	2016-05-31	2018-02-10	Death	621	20.3607	1	2016-05-31	621	20.3607
T09-003	2016-07-27	2018-10-28	Death	824	27.0164	1	2016-07-27	824	27.0164
T09-004	2016-10-17	2018-01-07	Death	448	14.6885	1	2016-10-17	448	14.6885
T09-005	2016-10-24	2019-03-24	Death	882	28.918	1	2016-10-24	882	28.918
T09-006	2017-03-13	2019-10-30	Censor	962	31.541	0	2017-03-13	962	31.541
T09-007	2017-05-18	2019-10-30	Censor	896	29.377	0	2017-05-18	896	29.377
T09-008	2017-04-10	2018-04-07	Death	363	11.9016	1	2017-04-10	363	11.9016
T09-009	2016-07-07	2018-04-12	Death	645	21.1475	1	2016-07-07	645	21.1475
T09-010	2016-06-01	2017-05-07	Death	341	11.1803	1	2016-06-01	341	11.1803
T09-011	2016-11-03	2017-12-28	Death	421	13.8033	1	2016-11-03	421	13.8033
T09-012	2016-11-14	2019-11-04	Censor	1086	35.6066	0	2016-11-14	1086	35.6066
T09-013	2016-06-01	2019-03-29	Death	1032	33.8361	1	2016-06-01	1032	33.8361
T09-014	2016-10-19	2017-01-21	Death	95	3.11475	1	2016-10-19	95	3.11475
T09-015	2016-10-24	2016-11-16	Censor	24	0.786885	0	2016-10-24	24	0.786885
T09-016	2016-12-08	2017-07-25	Censor	230	7.54098	0	2016-12-08	230	7.54098
T09-017	2016-11-24	2019-11-06	Censor	1078	35.3443	0	2016-11-24	1078	35.3443
T09-018	2016-09-30	2018-07-23	Death	662	21.7049	1	2016-09-30	662	21.7049
T09-019	2016-11-23	2017-12-15	Death	388	12.7213	1	2016-11-23	388	12.7213
T09-020	2016-11-30	2018-03-18	Death	474	15.541	1	2016-11-30	474	15.541
T09-021	2016-10-24	2019-11-11	Censor	1114	36.5246	0	2016-10-24	1114	36.5246
T09-022	2016-06-03	2019-11-11	Censor	1257	41.2131	0	2016-06-03	1257	41.2131
T09-023	2017-02-08	2019-04-29	Death	811	26.5902	1	2017-02-08	811	26.5902
T09-024	2016-12-01	2017-12-29	Death	394	12.918	1	2016-12-01	394	12.918
T09-025	2016-02-25	2017-12-16	Death	661	21.6721	1	2016-02-25	661	21.6721
T09-026	2017-05-01	2019-11-13	Censor	927	30.3934	0	2017-05-01	927	30.3934
T09-027	2016-06-01	2016-11-12	Death	165	5.40984	1	2016-06-01	165	5.40984
T09-028	2016-06-08	2017-02-22	Death	260	8.52459	1	2016-06-08	260	8.52459
T09-029	2016-12-09	2019-11-14	Censor	1071	35.1148	0	2016-12-09	1071	35.1148
T09-030	2016-06-30	2018-09-24	Death	817	26.7869	1	2016-06-30	817	26.7869
T09-031	2016-10-04	2017-07-21	Death	291	9.54098	1	2016-10-04	291	9.54098
T09-032	2016-03-31	2017-10-31	Death	580	19.0164	1	2016-03-31	580	19.0164
T09-033	2016-07-14	2016-09-28	Death	77	2.52459	1	2016-07-14	77	2.52459
T09-034	2016-08-23	2016-12-21	Death	121	3.96721	1	2016-08-23	121	3.96721
T09-035	2016-11-09	2018-09-28	Death	689	22.5902	1	2016-11-09	689	22.5902
T09-036	2016-06-15	2019-04-30	Death	1050	34.4262	1	2016-06-15	1050	34.4262
T09-037	2016-09-19	2019-02-08	Death	873	28.623	1	2016-09-19	873	28.623
T09-038	2016-07-06	2018-05-13	Death	677	22.1967	1	2016-07-06	677	22.1967
T09-039	2016-10-24	2018-01-18	Death	452	14.8197	1	2016-10-24	452	14.8197
T09-040	2016-10-18	2016-11-15	Death	29	0.95082	1	2016-10-18	29	0.95082
T09-041	2016-08-15	2017-12-11	Death	484	15.8689	1	2016-08-15	484	15.8689
T09-042	2016-10-26	2017-08-20	Death	299	9.80328	1	2016-10-26	299	9.80328
T09-043	2016-08-02	2017-10-28	Censor	453	14.8525	0	2016-08-02	453	14.8525
T09-044	2016-03-08	2017-09-08	Death	550	18.0328	1	2016-03-08	550	18.0328
T09-045	2018-08-13	2019-11-21	Censor	466	15.2787	0	2018-08-13	466	15.2787
T09-046	2016-09-12	2019-11-25	Censor	1170	38.3607	0	2016-09-12	1170	38.3607
T09-047	2016-04-12	2018-04-20	Death	739	24.2295	1	2016-04-12	739	24.2295
T09-048	2016-01-04	2018-04-26	Censor	844	27.6721	0	2016-01-04	844	27.6721
T09-049	2016-03-22	2018-08-25	Death	887	29.082	1	2016-03-22	887	29.082
T09-050	2016-03-17	2018-11-14	Death	973	31.9016	1	2016-03-17	973	31.9016
T09-051	2016-04-21	2019-06-19	Death	1155	37.8689	1	2016-04-21	1155	37.8689
T09-052	2016-10-27	2017-10-21	Death	360	11.8033	1	2016-10-27	360	11.8033
T09-053	2016-02-16	2017-03-23	Death	402	13.1803	1	2016-02-16	402	13.1803
T09-054	2016-08-16	2017-03-08	Death	205	6.72131	1	2016-08-16	205	6.72131
T10-001	2016-08-11	2017-01-03	Death	146	4.78689	1	2016-08-11	146	4.78689
T10-002	2016-09-02	2017-07-22	Death	324	10.623	1	2016-09-02	324	10.623
T10-003	2016-09-05	2017-03-12	Death	189	6.19672	1	2016-09-05	189	6.19672
T10-004	2016-06-24	2017-02-24	Death	246	8.06557	1	2016-06-24	246	8.06557
T10-005	2016-10-17	2017-06-16	Death	243	7.96721	1	2016-10-17	243	7.96721
T10-006	2016-06-24	2017-03-08	Death	258	8.45902	1	2016-06-24	258	8.45902
T10-007	2016-12-09	2018-04-19	Death	497	16.2951	1	2016-12-09	497	16.2951
T10-008	2016-10-05	2017-11-26	Death	418	13.7049	1	2016-10-05	418	13.7049
T10-009	2016-10-18	2017-04-17	Death	182	5.96721	1	2016-10-18	182	5.96721
T10-010	2016-06-21	2018-05-24	Death	703	23.0492	1	2016-06-21	703	23.0492
T10-011	2016-09-07	2017-02-24	Death	171	5.60656	1	2016-09-07	171	5.60656
T10-012	2016-08-12	2017-02-05	Death	178	5.83607	1	2016-08-12	178	5.83607
T10-013	2016-10-24	2017-06-18	Death	238	7.80328	1	2016-10-24	238	7.80328
T10-014	2016-06-24	2016-09-25	Death	94	3.08197	1	2016-06-24	94	3.08197
T10-015	2016-10-06	2016-11-18	Death	44	1.44262	1	2016-10-06	44	1.44262
T10-016	2016-04-15	2016-12-02	Death	232	7.60656	1	2016-04-15	232	7.60656
T10-017	2016-08-16	2017-12-06	Death	478	15.6721	1	2016-08-16	478	15.6721
T10-018	2016-03-14	2017-02-26	Death	350	11.4754	1	2016-03-14	350	11.4754
T10-019	2016-10-05	2016-11-05	Death	32	1.04918	1	2016-10-05	32	1.04918
T10-020	2016-11-02	2018-06-19	Death	595	19.5082	1	2016-11-02	595	19.5082
T10-021	2016-11-17	2018-07-21	Death	612	20.0656	1	2016-11-17	612	20.0656
T10-022	2016-10-14	2018-07-14	Death	639	20.9508	1	2016-10-14	639	20.9508
T10-023	2016-09-29	2018-02-28	Death	518	16.9836	1	2016-09-29	518	16.9836
T10-024	2016-08-30	2016-10-08	Death	40	1.31148	1	2016-08-30	40	1.31148
T10-025	2016-11-30	2016-12-20	Death	21	0.688525	1	2016-11-30	21	0.688525
T10-026	2016-12-21	2018-01-16	Death	392	12.8525	1	2016-12-21	392	12.8525
T10-027	2016-06-01	2016-06-22	Death	22	0.721311	1	2016-06-01	22	0.721311
T10-028	2016-08-12	2019-10-22	Censor	1167	38.2623	0	2016-08-12	1167	38.2623
T10-029	2016-09-05	2019-10-30	Censor	1151	37.7377	0	2016-09-05	1151	37.7377
T10-030	2016-09-09	2019-11-08	Censor	1156	37.9016	0	2016-09-09	1156	37.9016
T10-031	2016-09-30	2019-05-29	Death	972	31.8689	1	2016-09-30	972	31.8689
T10-032	2016-09-30	2019-10-28	Censor	1124	36.8525	0	2016-09-30	1124	36.8525
T10-033	2016-11-11	2019-11-12	Censor	1097	35.9672	0	2016-11-11	1097	35.9672
T10-034	2016-09-05	2019-11-04	Censor	1156	37.9016	0	2016-09-05	1156	37.9016

## Sheet: T14_2_4
Subject No.	Date of first dose of AZD9291	Analysis date of event or censoring	Event or censoring at 18th month	Time at 18th month (Days)	Time at 18th month (Months)	Censor at 18th month (=0)	Event or censoring at 24th month	Time at 24th month (Days)	Time at 24th month (Months)	Censor at 24th month (=0)	Date of first dose of AZD9291 (Actual)	Time at 18th month (Days) (Actual)	Time at 18th month (Months) (Actual)	Time at 24th month (Days) (Actual)	Time at 24th month (Months) (Actual)
T01-001	2016-02-26	2016-06-10	Death	106	3.47541	1	Death	106	3.47541	1	2016-02-26	106	3.47541	106	3.47541
T01-002	2016-03-25	2017-07-02	Death	465	15.2459	1	Death	465	15.2459	1	2016-03-25	465	15.2459	465	15.2459
T01-003	2016-04-29	2016-08-05	Death	99	3.2459	1	Death	99	3.2459	1	2016-04-29	99	3.2459	99	3.2459
T01-004	2016-03-18	2018-03-25	Censor	549	18	0	Censor	732	24	0	2016-03-18	549	18	732	24
T01-005	2016-10-14	2018-04-25	Censor	549	18	0	Death	559	18.3279	1	2016-10-14	549	18	559	18.3279
T01-006	2016-08-02	2017-09-27	Death	422	13.8361	1	Death	422	13.8361	1	2016-08-02	422	13.8361	422	13.8361
T01-007	2016-04-27	2016-07-09	Death	74	2.42623	1	Death	74	2.42623	1	2016-04-27	74	2.42623	74	2.42623
T01-008	2016-02-22	2016-12-22	Death	305	10	1	Death	305	10	1	2016-02-22	305	10	305	10
T01-009	2016-06-20	2017-03-17	Death	271	8.88525	1	Death	271	8.88525	1	2016-06-20	271	8.88525	271	8.88525
T01-010	2016-05-03		Death			1	Death			1	2016-05-03
T01-011	2016-06-01	2018-04-22	Censor	549	18	0	Death	691	22.6557	1	2016-06-01	549	18	691	22.6557
T01-012	2016-11-07	2017-08-29	Death	296	9.70492	1	Death	296	9.70492	1	2016-11-07	296	9.70492	296	9.70492
T01-013	2016-11-11	2017-07-10	Death	242	7.93443	1	Death	242	7.93443	1	2016-11-11	242	7.93443	242	7.93443
T01-014	2016-07-15	2016-09-17	Death	65	2.13115	1	Death	65	2.13115	1	2016-07-15	65	2.13115	65	2.13115
T01-015	2016-09-20	2017-08-23	Death	338	11.082	1	Death	338	11.082	1	2016-09-20	338	11.082	338	11.082
T01-016	2016-11-23	2017-12-13	Death	386	12.6557	1	Death	386	12.6557	1	2016-11-23	386	12.6557	386	12.6557
T01-017	2016-09-28	2017-11-25	Death	424	13.9016	1	Death	424	13.9016	1	2016-09-28	424	13.9016	424	13.9016
T01-018	2016-07-06	2017-06-29	Death	359	11.7705	1	Death	359	11.7705	1	2016-07-06	359	11.7705	359	11.7705
T01-019	2016-09-28	2016-11-23	Death	57	1.86885	1	Death	57	1.86885	1	2016-09-28	57	1.86885	57	1.86885
T01-020	2016-09-21	2018-01-30	Death	497	16.2951	1	Death	497	16.2951	1	2016-09-21	497	16.2951	497	16.2951
T01-021	2017-02-06	2018-03-05	Death	393	12.8852	1	Death	393	12.8852	1	2017-02-06	393	12.8852	393	12.8852
T01-022	2016-09-13	2017-12-30	Death	474	15.541	1	Death	474	15.541	1	2016-09-13	474	15.541	474	15.541
T01-023	2016-01-27	2016-12-31	Death	340	11.1475	1	Death	340	11.1475	1	2016-01-27	340	11.1475	340	11.1475
T01-024	2016-08-15	2016-08-22	Death	8	0.262295	1	Death	8	0.262295	1	2016-08-15	8	0.262295	8	0.262295
T01-025	2016-06-16	2016-11-24	Death	162	5.31148	1	Death	162	5.31148	1	2016-06-16	162	5.31148	162	5.31148
T01-026	2016-05-02	2017-07-21	Death	446	14.623	1	Death	446	14.623	1	2016-05-02	446	14.623	446	14.623
T01-027	2016-10-20	2017-09-30	Death	346	11.3443	1	Death	346	11.3443	1	2016-10-20	346	11.3443	346	11.3443
T01-028	2016-08-31	2016-11-07	Death	69	2.2623	1	Death	69	2.2623	1	2016-08-31	69	2.2623	69	2.2623
T01-029	2016-07-18	2017-08-30	Death	409	13.4098	1	Death	409	13.4098	1	2016-07-18	409	13.4098	409	13.4098
T01-030	2016-08-29	2017-04-17	Death	232	7.60656	1	Death	232	7.60656	1	2016-08-29	232	7.60656	232	7.60656
T01-031	2016-09-05	2016-12-13	Death	100	3.27869	1	Death	100	3.27869	1	2016-09-05	100	3.27869	100	3.27869
T01-032	2016-05-04	2017-09-27	Death	512	16.7869	1	Death	512	16.7869	1	2016-05-04	512	16.7869	512	16.7869
T01-033	2016-03-11	2017-06-14	Death	461	15.1148	1	Death	461	15.1148	1	2016-03-11	461	15.1148	461	15.1148
T01-034	2015-12-03	2016-08-31	Death	273	8.95082	1	Death	273	8.95082	1	2015-12-03	273	8.95082	273	8.95082
T01-035	2016-08-11	2016-11-03	Death	85	2.78689	1	Death	85	2.78689	1	2016-08-11	85	2.78689	85	2.78689
T01-036	2016-10-20	2017-02-10	Death	114	3.7377	1	Death	114	3.7377	1	2016-10-20	114	3.7377	114	3.7377
T01-037	2016-11-02	2017-11-03	Death	367	12.0328	1	Death	367	12.0328	1	2016-11-02	367	12.0328	367	12.0328
T01-038	2016-02-24	2016-03-30	Death	36	1.18033	1	Death	36	1.18033	1	2016-02-24	36	1.18033	36	1.18033
T01-039	2016-08-01	2017-09-17	Death	413	13.541	1	Death	413	13.541	1	2016-08-01	413	13.541	413	13.541
T01-040	2016-09-05	2018-02-06	Death	520	17.0492	1	Death	520	17.0492	1	2016-09-05	520	17.0492	520	17.0492
T01-041	2016-07-07	2017-11-06	Death	488	16	1	Death	488	16	1	2016-07-07	488	16	488	16
T01-042	2016-03-09	2018-03-11	Censor	549	18	0	Censor	732	24	0	2016-03-09	549	18	732	24
T01-043	2016-04-01	2017-03-21	Death	355	11.6393	1	Death	355	11.6393	1	2016-04-01	355	11.6393	355	11.6393
T01-044	2016-07-06	2017-07-11	Death	371	12.1639	1	Death	371	12.1639	1	2016-07-06	371	12.1639	371	12.1639
T01-045	2015-12-29	2017-08-30	Censor	549	18	0	Death	611	20.0328	1	2015-12-29	549	18	611	20.0328
T01-046	2016-01-27	2016-04-08	Death	73	2.39344	1	Death	73	2.39344	1	2016-01-27	73	2.39344	73	2.39344
T01-047	2016-12-02	2016-12-31	Death	30	0.983607	1	Death	30	0.983607	1	2016-12-02	30	0.983607	30	0.983607
T01-048	2016-11-04	2016-12-07	Death	34	1.11475	1	Death	34	1.11475	1	2016-11-04	34	1.11475	34	1.11475
T01-049	2016-02-26	2019-09-27	Censor	549	18	0	Censor	732	24	0	2016-02-26	549	18	732	24
T01-050	2016-03-17	2018-10-28	Censor	549	18	0	Censor	732	24	0	2016-03-17	549	18	732	24
T01-051	2016-07-11	2019-04-11	Censor	549	18	0	Censor	732	24	0	2016-07-11	549	18	732	24
T01-052	2016-02-15	2019-05-03	Censor	549	18	0	Censor	732	24	0	2016-02-15	549	18	732	24
T01-053	2015-12-25	2018-12-30	Censor	549	18	0	Censor	732	24	0	2015-12-25	549	18	732	24
T01-054	2016-01-27	2016-02-09	Death	14	0.459016	1	Death	14	0.459016	1	2016-01-27	14	0.459016	14	0.459016
T01-055	2016-07-15	2017-10-23	Death	466	15.2787	1	Death	466	15.2787	1	2016-07-15	466	15.2787	466	15.2787
T01-056	2016-10-21	2019-01-17	Censor	549	18	0	Censor	732	24	0	2016-10-21	549	18	732	24
T01-057	2016-10-17	2018-12-13	Censor	549	18	0	Censor	732	24	0	2016-10-17	549	18	732	24
T01-058	2015-12-28	2018-11-04	Censor	549	18	0	Censor	732	24	0	2015-12-28	549	18	732	24
T01-059	2016-08-12	2019-09-17	Censor	549	18	0	Censor	732	24	0	2016-08-12	549	18	732	24
T01-060	2016-05-02	2019-09-23	Censor	549	18	0	Censor	732	24	0	2016-05-02	549	18	732	24
T01-061	2016-05-24	2019-09-03	Censor	549	18	0	Censor	732	24	0	2016-05-24	549	18	732	24
T01-062	2016-06-10	2018-12-26	Censor	549	18	0	Censor	732	24	0	2016-06-10	549	18	732	24
T01-063	2016-03-21	2019-09-27	Censor	549	18	0	Censor	732	24	0	2016-03-21	549	18	732	24
T01-064	2016-08-16	2019-09-17	Censor	549	18	0	Censor	732	24	0	2016-08-16	549	18	732	24
T01-065	2016-05-18	2019-03-13	Censor	549	18	0	Censor	732	24	0	2016-05-18	549	18	732	24
T01-066	2016-09-20	2019-05-03	Censor	549	18	0	Censor	732	24	0	2016-09-20	549	18	732	24
T01-067	2016-02-15	2017-09-17	Censor	549	18	0	Death	581	19.0492	1	2016-02-15	549	18	581	19.0492
T01-068	2016-02-01	2017-12-03	Censor	549	18	0	Death	672	22.0328	1	2016-02-01	549	18	672	22.0328
T01-069	2016-06-28	2019-01-04	Censor	549	18	0	Censor	732	24	0	2016-06-28	549	18	732	24
T01-070	2016-07-25	2019-07-25	Censor	549	18	0	Censor	732	24	0	2016-07-25	549	18	732	24
T01-071	2016-08-31	2019-09-25	Censor	549	18	0	Censor	732	24	0	2016-08-31	549	18	732	24
T01-072	2016-10-25	2019-08-20	Censor	549	18	0	Censor	732	24	0	2016-10-25	549	18	732	24
T01-073	2016-05-17	2019-09-26	Censor	549	18	0	Censor	732	24	0	2016-05-17	549	18	732	24
T01-074	2016-07-07	2018-07-05	Censor	549	18	0	Censor	729	23.9016	0	2016-07-07	549	18	729	23.9016
T01-075	2016-05-03	2018-08-10	Censor	549	18	0	Censor	732	24	0	2016-05-03	549	18	732	24
T01-076	2016-10-28	2018-09-05	Censor	549	18	0	Death	678	22.2295	1	2016-10-28	549	18	678	22.2295
T01-077	2016-03-14	2018-08-16	Censor	549	18	0	Censor	732	24	0	2016-03-14	549	18	732	24
T01-078	2016-02-17	2018-05-13	Censor	549	18	0	Censor	732	24	0	2016-02-17	549	18	732	24
T01-079	2016-03-02	2019-03-06	Censor	549	18	0	Censor	732	24	0	2016-03-02	549	18	732	24
T01-080	2016-06-29	2018-08-18	Censor	549	18	0	Censor	732	24	0	2016-06-29	549	18	732	24
T01-081	2016-10-28	2018-07-13	Censor	549	18	0	Death	624	20.459	1	2016-10-28	549	18	624	20.459
T01-082	2016-09-30	2018-06-09	Censor	549	18	0	Death	618	20.2623	1	2016-09-30	549	18	618	20.2623
T01-083	2016-05-11	2019-04-23	Censor	549	18	0	Censor	732	24	0	2016-05-11	549	18	732	24
T01-084	2016-03-01	2019-10-22	Censor	549	18	0	Censor	732	24	0	2016-03-01	549	18	732	24
T01-085	2016-03-01	2019-10-29	Censor	549	18	0	Censor	732	24	0	2016-03-01	549	18	732	24
T01-086	2016-05-10	2019-10-29	Censor	549	18	0	Censor	732	24	0	2016-05-10	549	18	732	24
T01-087	2016-05-10	2019-10-29	Censor	549	18	0	Censor	732	24	0	2016-05-10	549	18	732	24
T01-088	2016-07-21	2019-11-06	Censor	549	18	0	Censor	732	24	0	2016-07-21	549	18	732	24
T01-089	2016-10-21	2019-11-07	Censor	549	18	0	Censor	732	24	0	2016-10-21	549	18	732	24
T01-090	2016-02-25	2019-11-07	Censor	549	18	0	Censor	732	24	0	2016-02-25	549	18	732	24
T01-091	2016-10-26	2019-11-21	Censor	549	18	0	Censor	732	24	0	2016-10-26	549	18	732	24
T01-092	2016-08-31	2019-11-21	Censor	549	18	0	Censor	732	24	0	2016-08-31	549	18	732	24
T01-093	2016-02-01	2019-12-02	Censor	549	18	0	Censor	732	24	0	2016-02-01	549	18	732	24
T01-094	2016-06-28	2019-12-02	Censor	549	18	0	Censor	732	24	0	2016-06-28	549	18	732	24
T01-095	2016-10-20	2019-12-16	Censor	549	18	0	Censor	732	24	0	2016-10-20	549	18	732	24
T01-096	2016-07-13	2019-12-18	Censor	549	18	0	Censor	732	24	0	2016-07-13	549	18	732	24
T01-097	2016-04-27	2019-12-23	Censor	549	18	0	Censor	732	24	0	2016-04-27	549	18	732	24
T01-098	2016-05-02	2019-12-23	Censor	549	18	0	Censor	732	24	0	2016-05-02	549	18	732	24
T02-001	2016-02-25	2016-10-19	Death	238	7.80328	1	Death	238	7.80328	1	2016-02-25	238	7.80328	238	7.80328
T02-002	2016-03-02	2016-11-14	Death	258	8.45902	1	Death	258	8.45902	1	2016-03-02	258	8.45902	258	8.45902
T02-003	2016-05-27	2016-12-03	Death	191	6.2623	1	Death	191	6.2623	1	2016-05-27	191	6.2623	191	6.2623
T02-004	2016-10-28	2017-04-28	Death	183	6	1	Death	183	6	1	2016-10-28	183	6	183	6
T02-005	2016-06-15	2017-07-03	Death	384	12.5902	1	Death	384	12.5902	1	2016-06-15	384	12.5902	384	12.5902
T02-006	2016-04-27	2017-05-06	Death	375	12.2951	1	Death	375	12.2951	1	2016-04-27	375	12.2951	375	12.2951
T02-007	2016-02-23	2017-02-08	Death	352	11.541	1	Death	352	11.541	1	2016-02-23	352	11.541	352	11.541
T02-008	2016-12-13	2017-07-07	Death	207	6.78689	1	Death	207	6.78689	1	2016-12-13	207	6.78689	207	6.78689
T02-009	2016-06-15	2016-11-30	Death	169	5.54098	1	Death	169	5.54098	1	2016-06-15	169	5.54098	169	5.54098
T02-010	2016-01-23	2016-06-27	Death	157	5.14754	1	Death	157	5.14754	1	2016-01-23	157	5.14754	157	5.14754
T02-011	2016-01-29	2016-10-05	Death	251	8.22951	1	Death	251	8.22951	1	2016-01-29	251	8.22951	251	8.22951
T02-012	2016-08-10	2017-08-18	Death	374	12.2623	1	Death	374	12.2623	1	2016-08-10	374	12.2623	374	12.2623
T02-013	2016-07-27	2018-01-19	Death	542	17.7705	1	Death	542	17.7705	1	2016-07-27	542	17.7705	542	17.7705
T02-014	2016-08-04	2017-07-13	Death	344	11.2787	1	Death	344	11.2787	1	2016-08-04	344	11.2787	344	11.2787
T02-015	2016-11-30	2018-03-28	Death	484	15.8689	1	Death	484	15.8689	1	2016-11-30	484	15.8689	484	15.8689
T02-016	2016-06-22	2018-03-25	Censor	549	18	0	Death	642	21.0492	1	2016-06-22	549	18	642	21.0492
T02-017	2016-06-08	2017-10-31	Death	511	16.7541	1	Death	511	16.7541	1	2016-06-08	511	16.7541	511	16.7541
T02-018	2016-08-23	2018-04-20	Censor	549	18	0	Death	606	19.8689	1	2016-08-23	549	18	606	19.8689
T02-019	2016-03-30	2016-07-24	Death	117	3.83607	1	Death	117	3.83607	1	2016-03-30	117	3.83607	117	3.83607
T02-020	2016-12-09	2017-02-22	Death	76	2.4918	1	Death	76	2.4918	1	2016-12-09	76	2.4918	76	2.4918
T02-021	2016-11-29	2017-03-12	Death	104	3.40984	1	Death	104	3.40984	1	2016-11-29	104	3.40984	104	3.40984
T02-022	2016-12-07	2018-07-20	Censor	549	18	0	Death	591	19.377	1	2016-12-07	549	18	591	19.377
T02-023	2016-01-27	2017-01-09	Death	349	11.4426	1	Death	349	11.4426	1	2016-01-27	349	11.4426	349	11.4426
T02-024	2016-11-14	2017-07-24	Censor	253	8.29508	0	Censor	253	8.29508	0	2016-11-14	253	8.29508	253	8.29508
T02-025	2016-11-21	2017-03-28	Censor	128	4.19672	0	Censor	128	4.19672	0	2016-11-21	128	4.19672	128	4.19672
T02-026	2016-03-02	2016-06-15	Censor	106	3.47541	0	Censor	106	3.47541	0	2016-03-02	106	3.47541	106	3.47541
T02-027	2016-11-16	2018-01-10	Censor	421	13.8033	0	Censor	421	13.8033	0	2016-11-16	421	13.8033	421	13.8033
T02-028	2016-06-17	2018-05-24	Censor	549	18	0	Censor	707	23.1803	0	2016-06-17	549	18	707	23.1803
T02-029	2016-08-05	2018-05-21	Censor	549	18	0	Censor	655	21.4754	0	2016-08-05	549	18	655	21.4754
T02-030	2016-09-27	2017-11-28	Censor	428	14.0328	0	Censor	428	14.0328	0	2016-09-27	428	14.0328	428	14.0328
T02-031	2016-12-21	2017-06-07	Censor	169	5.54098	0	Censor	169	5.54098	0	2016-12-21	169	5.54098	169	5.54098
T02-032	2016-09-17	2018-09-10	Censor	549	18	0	Death	724	23.7377	1	2016-09-17	549	18	724	23.7377
T02-033	2016-10-05	2018-03-26	Death	538	17.6393	1	Death	538	17.6393	1	2016-10-05	538	17.6393	538	17.6393
T02-034	2018-09-07	2019-12-03	Censor	453	14.8525	0	Censor	453	14.8525	0	2018-09-07	453	14.8525	453	14.8525
T02-035	2017-09-27	2019-12-03	Censor	549	18	0	Censor	732	24	0	2017-09-27	549	18	732	24
T02-036	2018-08-28	2019-12-03	Censor	463	15.1803	0	Censor	463	15.1803	0	2018-08-28	463	15.1803	463	15.1803
T02-037	2016-08-18	2019-12-05	Censor	549	18	0	Censor	732	24	0	2016-08-18	549	18	732	24
T02-038	2016-09-30	2019-12-06	Censor	549	18	0	Censor	732	24	0	2016-09-30	549	18	732	24
T02-039	2017-09-22	2019-12-06	Censor	549	18	0	Censor	732	24	0	2017-09-22	549	18	732	24
T02-040	2016-09-27	2019-12-06	Censor	549	18	0	Censor	732	24	0	2016-09-27	549	18	732	24
T02-041	2016-11-21	2019-12-09	Censor	549	18	0	Censor	732	24	0	2016-11-21	549	18	732	24
T02-042	2016-02-25	2019-12-10	Censor	549	18	0	Censor	732	24	0	2016-02-25	549	18	732	24
T02-043	2016-07-13	2019-12-10	Censor	549	18	0	Censor	732	24	0	2016-07-13	549	18	732	24
T02-044	2016-10-25	2019-12-10	Censor	549	18	0	Censor	732	24	0	2016-10-25	549	18	732	24
T02-045	2016-09-28	2019-12-10	Censor	549	18	0	Censor	732	24	0	2016-09-28	549	18	732	24
T02-046	2018-08-28	2019-12-10	Censor	470	15.4098	0	Censor	470	15.4098	0	2018-08-28	470	15.4098	470	15.4098
T02-047	2017-08-01	2019-12-11	Censor	549	18	0	Censor	732	24	0	2017-08-01	549	18	732	24
T02-048	2016-12-07	2019-12-11	Censor	549	18	0	Censor	732	24	0	2016-12-07	549	18	732	24
T02-049	2017-10-12	2019-12-11	Censor	549	18	0	Censor	732	24	0	2017-10-12	549	18	732	24
T02-050	2017-07-05	2019-12-11	Censor	549	18	0	Censor	732	24	0	2017-07-05	549	18	732	24
T02-051	2018-08-02	2019-12-11	Censor	497	16.2951	0	Censor	497	16.2951	0	2018-08-02	497	16.2951	497	16.2951
T02-052	2018-08-29	2019-12-11	Censor	470	15.4098	0	Censor	470	15.4098	0	2018-08-29	470	15.4098	470	15.4098
T02-053	2016-12-21	2019-12-11	Censor	549	18	0	Censor	732	24	0	2016-12-21	549	18	732	24
T02-054	2018-07-21	2019-12-13	Censor	511	16.7541	0	Censor	511	16.7541	0	2018-07-21	511	16.7541	511	16.7541
T02-055	2016-11-18	2019-12-13	Censor	549	18	0	Censor	732	24	0	2016-11-18	549	18	732	24
T02-056	2016-12-07	2019-12-18	Censor	549	18	0	Censor	732	24	0	2016-12-07	549	18	732	24
T02-057	2016-10-12	2019-12-18	Censor	549	18	0	Censor	732	24	0	2016-10-12	549	18	732	24
T02-058	2016-07-18	2019-12-18	Censor	549	18	0	Censor	732	24	0	2016-07-18	549	18	732	24
T02-059	2016-08-18	2019-12-23	Censor	549	18	0	Censor	732	24	0	2016-08-18	549	18	732	24
T02-060	2016-11-22	2019-12-24	Censor	549	18	0	Censor	732	24	0	2016-11-22	549	18	732	24
T02-061	2018-08-02	2019-12-24	Censor	510	16.7213	0	Censor	510	16.7213	0	2018-08-02	510	16.7213	510	16.7213
T02-062	2017-07-12	2019-12-24	Censor	549	18	0	Censor	732	24	0	2017-07-12	549	18	732	24
T02-063	2016-10-05	2019-12-24	Censor	549	18	0	Censor	732	24	0	2016-10-05	549	18	732	24
T02-064	2018-08-08	2019-12-25	Censor	505	16.5574	0	Censor	505	16.5574	0	2018-08-08	505	16.5574	505	16.5574
T02-065	2017-11-08	2019-12-25	Censor	549	18	0	Censor	732	24	0	2017-11-08	549	18	732	24
T02-066	2017-08-30	2019-12-25	Censor	549	18	0	Censor	732	24	0	2017-08-30	549	18	732	24
T02-067	2016-10-26	2019-12-25	Censor	549	18	0	Censor	732	24	0	2016-10-26	549	18	732	24
T02-068	2016-03-17	2019-12-26	Censor	549	18	0	Censor	732	24	0	2016-03-17	549	18	732	24
T02-069	2016-12-01	2019-12-26	Censor	549	18	0	Censor	732	24	0	2016-12-01	549	18	732	24
T02-070	2018-08-30	2019-12-26	Censor	484	15.8689	0	Censor	484	15.8689	0	2018-08-30	484	15.8689	484	15.8689
T02-071	2017-09-15	2019-12-26	Censor	549	18	0	Censor	732	24	0	2017-09-15	549	18	732	24
T02-072	2017-09-21	2019-12-26	Censor	549	18	0	Censor	732	24	0	2017-09-21	549	18	732	24
T02-073	2017-01-18	2019-06-24	Censor	549	18	0	Censor	732	24	0	2017-01-18	549	18	732	24
T02-074	2016-08-16	2017-05-15	Censor	273	8.95082	0	Censor	273	8.95082	0	2016-08-16	273	8.95082	273	8.95082
T02-075	2017-06-09	2019-12-27	Censor	549	18	0	Censor	732	24	0	2017-06-09	549	18	732	24
T02-076	2016-11-04	2019-12-27	Censor	549	18	0	Censor	732	24	0	2016-11-04	549	18	732	24
T02-077	2016-06-21	2019-12-27	Censor	549	18	0	Censor	732	24	0	2016-06-21	549	18	732	24
T02-078	2016-05-04	2018-12-14	Censor	549	18	0	Censor	732	24	0	2016-05-04	549	18	732	24
T02-079	2016-11-08	2018-08-07	Censor	549	18	0	Death	638	20.918	1	2016-11-08	549	18	638	20.918
T02-080	2016-12-20	2019-06-03	Censor	549	18	0	Censor	732	24	0	2016-12-20	549	18	732	24
T02-081	2016-08-08	2016-12-27	Censor	142	4.65574	0	Censor	142	4.65574	0	2016-08-08	142	4.65574	142	4.65574
T02-082	2016-07-12	2016-07-12	Censor	1	0.0327869	0	Censor	1	0.0327869	0	2016-07-12	1	0.0327869	1	0.0327869
T02-083	2016-12-01	2018-06-01	Censor	548	17.9672	0	Censor	548	17.9672	0	2016-12-01	548	17.9672	548	17.9672
T02-084	2016-11-08	2018-06-04	Censor	549	18	0	Death	574	18.8197	1	2016-11-08	549	18	574	18.8197
T02-085	2016-09-30	2018-05-25	Censor	549	18	0	Censor	603	19.7705	0	2016-09-30	549	18	603	19.7705
T02-086	2016-11-04	2018-05-29	Censor	549	18	0	Censor	572	18.7541	0	2016-11-04	549	18	572	18.7541
T02-087	2016-05-02	2018-08-28	Censor	549	18	0	Censor	732	24	0	2016-05-02	549	18	732	24
T02-088	2016-12-27	2017-10-28	Death	306	10.0328	1	Death	306	10.0328	1	2016-12-27	306	10.0328	306	10.0328
T02-089	2016-11-04	2019-06-27	Censor	549	18	0	Censor	732	24	0	2016-11-04	549	18	732	24
T02-090	2016-09-13	2019-01-27	Censor	549	18	0	Censor	732	24	0	2016-09-13	549	18	732	24
T03-001	2016-08-31	2017-08-28	Death	363	11.9016	1	Death	363	11.9016	1	2016-08-31	363	11.9016	363	11.9016
T03-002	2016-03-28	2017-01-02	Death	281	9.21311	1	Death	281	9.21311	1	2016-03-28	281	9.21311	281	9.21311
T03-003	2016-04-06	2017-05-08	Death	398	13.0492	1	Death	398	13.0492	1	2016-04-06	398	13.0492	398	13.0492
T03-004	2016-11-22	2017-08-20	Death	272	8.91803	1	Death	272	8.91803	1	2016-04-06	502	16.459	502	16.459
T03-005	2016-05-26	2017-09-06	Death	469	15.377	1	Death	469	15.377	1	2016-05-26	469	15.377	469	15.377
T03-006	2016-06-14	2017-02-01	Death	233	7.63934	1	Death	233	7.63934	1	2016-06-14	233	7.63934	233	7.63934
T03-007	2016-06-16	2016-06-20	Death	5	0.163934	1	Death	5	0.163934	1	2016-06-16	5	0.163934	5	0.163934
T03-008	2016-06-16	2017-10-13	Death	485	15.9016	1	Death	485	15.9016	1	2016-06-16	485	15.9016	485	15.9016
T03-009	2016-09-19	2017-10-19	Death	396	12.9836	1	Death	396	12.9836	1	2016-09-19	396	12.9836	396	12.9836
T03-010	2016-08-31	2017-08-28	Death	363	11.9016	1	Death	363	11.9016	1	2016-08-31	363	11.9016	363	11.9016
T03-011	2016-08-17	2016-09-01	Death	16	0.52459	1	Death	16	0.52459	1	2016-08-17	16	0.52459	16	0.52459
T03-012	2016-07-28	2016-11-19	Death	115	3.77049	1	Death	115	3.77049	1	2016-07-28	115	3.77049	115	3.77049
T03-013	2016-06-08	2016-11-07	Death	153	5.01639	1	Death	153	5.01639	1	2016-06-08	153	5.01639	153	5.01639
T03-014	2016-03-28	2018-12-10	Censor	549	18	0	Censor	732	24	0	2016-03-28	549	18	732	24
T03-015	2016-06-02	2018-08-16	Censor	549	18	0	Censor	732	24	0	2016-06-02	549	18	732	24
T03-016	2016-07-20	2018-07-15	Censor	549	18	0	Death	726	23.8033	1	2016-07-20	549	18	726	23.8033
T03-017	2016-07-11	2017-07-25	Death	380	12.459	1	Death	380	12.459	1	2016-07-11	380	12.459	380	12.459
T03-018	2016-11-22	2017-03-10	Death	109	3.57377	1	Death	109	3.57377	1	2016-11-22	109	3.57377	109	3.57377
T03-019	2016-10-14	2017-02-08	Death	118	3.86885	1	Death	118	3.86885	1	2016-10-14	118	3.86885	118	3.86885
T03-020	2016-12-02	2017-07-11	Death	222	7.27869	1	Death	222	7.27869	1	2016-12-02	222	7.27869	222	7.27869
T04-001	2016-07-19	2017-02-23	Death	220	7.21311	1	Death	220	7.21311	1	2016-07-19	220	7.21311	220	7.21311
T04-002	2016-04-13	2016-07-08	Death	87	2.85246	1	Death	87	2.85246	1	2016-04-13	87	2.85246	87	2.85246
T04-003	2016-06-13	2016-08-31	Death	80	2.62295	1	Death	80	2.62295	1	2016-06-13	80	2.62295	80	2.62295
T04-004	2016-04-13	2017-10-13	Death	549	18	1	Death	549	18	1	2016-04-13	549	18	549	18
T04-005	2016-10-01	2016-11-15	Death	46	1.5082	1	Death	46	1.5082	1	2016-10-01	46	1.5082	46	1.5082
T04-006	2016-08-02	2017-10-16	Death	441	14.459	1	Death	441	14.459	1	2016-08-02	441	14.459	441	14.459
T04-007	2016-09-14	2017-05-19	Death	248	8.13115	1	Death	248	8.13115	1	2016-09-14	248	8.13115	248	8.13115
T04-008	2016-12-13	2018-05-04	Death	508	16.6557	1	Death	508	16.6557	1	2016-12-13	508	16.6557	508	16.6557
T04-009	2016-08-23	2016-11-04	Death	74	2.42623	1	Death	74	2.42623	1	2016-08-23	74	2.42623	74	2.42623
T04-010	2016-05-10	2018-01-15	Censor	549	18	0	Death	616	20.1967	1	2016-05-10	549	18	616	20.1967
T04-011	2016-06-07	2017-04-06	Death	304	9.96721	1	Death	304	9.96721	1	2016-06-07	304	9.96721	304	9.96721
T04-012	2016-07-20	2019-10-02	Censor	549	18	0	Censor	732	24	0	2016-07-20	549	18	732	24
T04-013	2016-07-20	2018-04-18	Censor	549	18	0	Death	638	20.918	1	2016-07-20	549	18	638	20.918
T04-014	2016-07-15	2017-08-08	Death	390	12.7869	1	Death	390	12.7869	1	2016-07-15	390	12.7869	390	12.7869
T04-015	2016-07-27	2016-09-18	Death	54	1.77049	1	Death	54	1.77049	1	2016-07-27	54	1.77049	54	1.77049
T04-016	2016-09-22	2017-12-25	Death	460	15.082	1	Death	460	15.082	1	2016-09-22	460	15.082	460	15.082
T04-017	2016-11-03	2017-03-01	Death	119	3.90164	1	Death	119	3.90164	1	2016-11-03	119	3.90164	119	3.90164
T04-018	2016-10-26	2018-04-04	Death	526	17.2459	1	Death	526	17.2459	1	2016-10-26	526	17.2459	526	17.2459
T04-019	2016-10-28	2017-06-23	Death	239	7.83607	1	Death	239	7.83607	1	2016-10-28	239	7.83607	239	7.83607
T04-020	2016-11-04	2017-03-28	Death	145	4.7541	1	Death	145	4.7541	1	2016-11-04	145	4.7541	145	4.7541
T04-021	2016-10-11	2017-10-08	Death	363	11.9016	1	Death	363	11.9016	1	2016-10-11	363	11.9016	363	11.9016
T04-022	2016-10-07	2017-12-25	Death	445	14.5902	1	Death	445	14.5902	1	2016-10-07	445	14.5902	445	14.5902
T04-023	2016-11-01	2018-02-19	Death	476	15.6066	1	Death	476	15.6066	1	2016-11-01	476	15.6066	476	15.6066
T04-024	2016-11-24	2017-08-27	Death	277	9.08197	1	Death	277	9.08197	1	2016-11-24	277	9.08197	277	9.08197
T04-025	2016-07-27	2018-09-09	Censor	549	18	0	Censor	732	24	0	2016-07-27	549	18	732	24
T04-026	2016-12-13	2018-10-14	Censor	549	18	0	Death	671	22	1	2016-12-13	549	18	671	22
T04-027	2016-10-14	2019-08-26	Censor	549	18	0	Censor	732	24	0	2016-10-14	549	18	732	24
T04-028	2016-06-14	2019-06-28	Censor	549	18	0	Censor	732	24	0	2016-06-14	549	18	732	24
T04-029	2016-10-18	2018-11-11	Censor	549	18	0	Censor	732	24	0	2016-10-18	549	18	732	24
T04-030	2016-07-19	2018-07-23	Censor	549	18	0	Censor	732	24	0	2016-07-19	549	18	732	24
T04-031	2016-11-07	2019-02-13	Censor	549	18	0	Censor	732	24	0	2016-11-07	549	18	732	24
T04-032	2016-10-19	2019-03-29	Censor	549	18	0	Censor	732	24	0	2016-10-19	549	18	732	24
T04-033	2017-02-22	2019-09-11	Censor	549	18	0	Censor	732	24	0	2017-02-22	549	18	732	24
T04-034	2017-03-03	2019-09-03	Censor	549	18	0	Censor	732	24	0	2017-03-03	549	18	732	24
T04-035	2016-08-18	2019-02-27	Censor	549	18	0	Censor	732	24	0	2016-08-18	549	18	732	24
T04-036	2017-04-21	2018-11-20	Censor	549	18	0	Death	579	18.9836	1	2017-04-21	549	18	579	18.9836
T04-037	2016-08-10	2019-02-01	Censor	549	18	0	Censor	732	24	0	2016-08-10	549	18	732	24
T04-038	2016-10-18	2018-04-03	Death	533	17.4754	1	Death	533	17.4754	1	2016-10-18	533	17.4754	533	17.4754
T04-039	2016-11-04	2017-04-09	Death	157	5.14754	1	Death	157	5.14754	1	2016-11-04	157	5.14754	157	5.14754
T04-040	2016-06-17	2019-08-06	Censor	549	18	0	Censor	732	24	0	2016-06-17	549	18	732	24
T05-001	2016-10-19	2017-08-29	Death	315	10.3279	1	Death	315	10.3279	1	2016-10-19	315	10.3279	315	10.3279
T05-002	2016-05-20	2018-03-31	Censor	549	18	0	Death	681	22.3279	1	2016-05-20	549	18	681	22.3279
T05-003	2016-09-27	2017-03-03	Death	158	5.18033	1	Death	158	5.18033	1	2016-09-27	158	5.18033	158	5.18033
T05-004	2016-08-17	2017-08-12	Death	361	11.8361	1	Death	361	11.8361	1	2016-08-17	361	11.8361	361	11.8361
T05-005	2016-08-05	2016-11-26	Death	114	3.7377	1	Death	114	3.7377	1	2016-08-05	114	3.7377	114	3.7377
T05-006	2016-04-21	2017-02-20	Death	306	10.0328	1	Death	306	10.0328	1	2016-04-21	306	10.0328	306	10.0328
T05-007	2016-05-02	2016-10-12	Death	164	5.37705	1	Death	164	5.37705	1	2016-05-02	164	5.37705	164	5.37705
T05-008	2016-04-18	2017-10-23	Censor	549	18	0	Death	554	18.1639	1	2016-04-18	549	18	554	18.1639
T05-009	2016-11-23	2017-09-14	Death	296	9.70492	1	Death	296	9.70492	1	2016-11-23	296	9.70492	296	9.70492
T05-010	2016-08-02	2018-11-05	Censor	549	18	0	Censor	732	24	0	2016-08-02	549	18	732	24
T05-011	2016-10-03	2019-10-30	Censor	549	18	0	Censor	732	24	0	2016-10-03	549	18	732	24
T05-012	2016-05-24	2018-10-16	Censor	549	18	0	Censor	732	24	0	2016-05-24	549	18	732	24
T05-013	2016-10-25	2019-11-12	Censor	549	18	0	Censor	732	24	0	2016-10-25	549	18	732	24
T05-014	2016-08-06	2019-11-12	Censor	549	18	0	Censor	732	24	0	2016-08-06	549	18	732	24
T05-015	2016-05-16	2019-11-18	Censor	549	18	0	Censor	732	24	0	2016-05-16	549	18	732	24
T06-001	2016-06-08	2017-02-22	Death	260	8.52459	1	Death	260	8.52459	1	2016-06-08	260	8.52459	260	8.52459
T06-002	2016-08-04	2016-08-26	Death	23	0.754098	1	Death	23	0.754098	1	2016-08-04	23	0.754098	23	0.754098
T06-003	2016-10-03	2017-06-21	Death	262	8.59016	1	Death	262	8.59016	1	2016-10-03	262	8.59016	262	8.59016
T06-004	2016-08-10	2016-09-28	Death	50	1.63934	1	Death	50	1.63934	1	2016-08-10	50	1.63934	50	1.63934
T06-005	2016-04-14	2018-10-08	Censor	549	18	0	Censor	732	24	0	2016-04-14	549	18	732	24
T06-006	2016-07-28	2018-11-17	Censor	549	18	0	Censor	732	24	0	2016-07-28	549	18	732	24
T06-007	2016-07-07	2017-11-02	Death	484	15.8689	1	Death	484	15.8689	1	2016-07-07	484	15.8689	484	15.8689
T06-008	2016-06-17	2018-03-02	Censor	549	18	0	Death	624	20.459	1	2016-06-17	549	18	624	20.459
T06-009	2016-06-24	2016-12-19	Death	179	5.86885	1	Death	179	5.86885	1	2016-06-24	179	5.86885	179	5.86885
T06-010	2016-06-22	2017-10-21	Death	487	15.9672	1	Death	487	15.9672	1	2016-06-22	487	15.9672	487	15.9672
T06-011	2016-08-17	2018-04-12	Censor	549	18	0	Death	604	19.8033	1	2016-08-17	549	18	604	19.8033
T06-012	2016-08-30	2017-09-23	Death	390	12.7869	1	Death	390	12.7869	1	2016-08-30	390	12.7869	390	12.7869
T06-013	2016-09-26	2017-09-24	Death	364	11.9344	1	Death	364	11.9344	1	2016-09-26	364	11.9344	364	11.9344
T06-014	2016-10-18	2018-05-20	Censor	549	18	0	Death	580	19.0164	1	2016-10-18	549	18	580	19.0164
T06-015	2016-09-08	2018-01-08	Death	488	16	1	Death	488	16	1	2016-09-08	488	16	488	16
T06-016	2016-04-28	2017-08-05	Death	465	15.2459	1	Death	465	15.2459	1	2016-04-28	465	15.2459	465	15.2459
T06-017	2016-06-22	2016-10-25	Death	126	4.13115	1	Death	126	4.13115	1	2016-06-22	126	4.13115	126	4.13115
T06-018	2016-09-05	2017-08-23	Death	353	11.5738	1	Death	353	11.5738	1	2016-09-05	353	11.5738	353	11.5738
T06-019	2016-09-20	2017-09-24	Death	370	12.1311	1	Death	370	12.1311	1	2016-09-20	370	12.1311	370	12.1311
T06-020	2016-10-19	2019-10-04	Censor	549	18	0	Censor	732	24	0	2016-10-19	549	18	732	24
T06-021	2016-07-18	2019-01-12	Censor	549	18	0	Censor	732	24	0	2016-07-18	549	18	732	24
T06-022	2016-08-17	2019-10-04	Censor	549	18	0	Censor	732	24	0	2016-08-17	549	18	732	24
T06-023	2016-06-27	2019-07-11	Censor	549	18	0	Censor	732	24	0	2016-06-27	549	18	732	24
T06-024	2016-06-16	2017-08-09	Death	420	13.7705	1	Death	420	13.7705	1	2016-06-16	420	13.7705	420	13.7705
T06-025	2016-05-23	2019-10-31	Censor	549	18	0	Censor	732	24	0	2016-05-23	549	18	732	24
T06-026	2016-09-16	2019-11-01	Censor	549	18	0	Censor	732	24	0	2016-09-16	549	18	732	24
T06-027	2016-09-28	2018-11-06	Censor	549	18	0	Censor	732	24	0	2016-09-28	549	18	732	24
T06-028	2016-06-06	2018-02-21	Censor	549	18	0	Censor	626	20.5246	0	2016-06-06	549	18	626	20.5246
T07-001	2016-05-06	2017-01-24	Death	264	8.65574	1	Death	264	8.65574	1	2016-05-06	264	8.65574	264	8.65574
T07-002	2016-03-30	2018-02-07	Censor	549	18	0	Death	680	22.2951	1	2016-03-30	549	18	680	22.2951
T07-003	2016-04-15	2017-02-18	Death	310	10.1639	1	Death	310	10.1639	1	2016-04-15	310	10.1639	310	10.1639
T07-004	2016-04-01	2017-05-19	Death	414	13.5738	1	Death	414	13.5738	1	2016-04-01	414	13.5738	414	13.5738
T07-005	2016-03-29	2016-08-15	Death	140	4.59016	1	Death	140	4.59016	1	2016-03-29	140	4.59016	140	4.59016
T07-006	2016-05-04	2016-10-26	Death	176	5.77049	1	Death	176	5.77049	1	2016-05-04	176	5.77049	176	5.77049
T07-007	2016-04-15	2017-04-20	Death	371	12.1639	1	Death	371	12.1639	1	2016-04-15	371	12.1639	371	12.1639
T07-008	2016-05-03	2019-05-31	Censor	549	18	0	Censor	732	24	0	2016-05-03	549	18	732	24
T07-009	2016-04-15	2019-11-08	Censor	549	18	0	Censor	732	24	0	2016-04-15	549	18	732	24
T07-010	2016-05-06	2017-08-29	Death	481	15.7705	1	Death	481	15.7705	1	2016-05-06	481	15.7705	481	15.7705
T07-011	2016-09-28	2017-09-08	Death	346	11.3443	1	Death	346	11.3443	1	2016-09-28	346	11.3443	346	11.3443
T07-012	2016-03-30	2019-11-08	Censor	549	18	0	Censor	732	24	0	2016-03-30	549	18	732	24
T07-013	2016-04-26	2016-12-18	Death	237	7.77049	1	Death	237	7.77049	1	2016-04-26	237	7.77049	237	7.77049
T07-014	2016-04-16	2016-06-07	Death	53	1.7377	1	Death	53	1.7377	1	2016-04-16	53	1.7377	53	1.7377
T07-015	2016-04-15	2016-07-24	Death	101	3.31148	1	Death	101	3.31148	1	2016-04-15	101	3.31148	101	3.31148
T07-016	2016-04-18	2017-08-31	Death	501	16.4262	1	Death	501	16.4262	1	2016-04-18	501	16.4262	501	16.4262
T07-017	2016-10-12	2017-02-04	Death	116	3.80328	1	Death	116	3.80328	1	2016-10-12	116	3.80328	116	3.80328
T07-018	2016-07-11	2017-09-09	Death	426	13.9672	1	Death	426	13.9672	1	2016-07-11	426	13.9672	426	13.9672
T07-019	2016-09-13	2019-12-17	Censor	549	18	0	Censor	732	24	0	2016-09-13	549	18	732	24
T07-020	2016-02-02	2019-12-18	Censor	549	18	0	Censor	732	24	0	2016-02-02	549	18	732	24
T08-001	2016-09-01	2018-10-11	Censor	549	18	0	Censor	732	24	0	2016-09-01	549	18	732	24
T08-002	2018-06-20	2019-10-17	Censor	485	15.9016	0	Censor	485	15.9016	0	2018-06-20	485	15.9016	485	15.9016
T08-003	2016-11-15	2018-11-13	Censor	549	18	0	Censor	729	23.9016	0	2016-11-15	549	18	729	23.9016
T08-004	2016-09-06	2018-11-01	Censor	549	18	0	Censor	732	24	0	2016-09-06	549	18	732	24
T08-005	2017-08-30	2018-10-30	Censor	427	14	0	Censor	427	14	0	2017-08-30	427	14	427	14
T08-006	2018-11-01	2019-10-04	Censor	338	11.082	0	Censor	338	11.082	0	2018-11-01	338	11.082	338	11.082
T08-007	2016-09-03	2018-12-29	Censor	549	18	0	Censor	732	24	0	2016-09-03	549	18	732	24
T08-008	2016-04-18	2017-05-16	Death	394	12.918	1	Death	394	12.918	1	2016-04-18	394	12.918	394	12.918
T08-009	2016-04-18	2017-10-19	Censor	549	18	0	Death	550	18.0328	1	2016-04-18	549	18	550	18.0328
T08-010	2016-06-30	2017-03-17	Death	261	8.55738	1	Death	261	8.55738	1	2016-06-30	261	8.55738	261	8.55738
T08-011	2016-07-16	2017-08-24	Death	405	13.2787	1	Death	405	13.2787	1	2016-07-16	405	13.2787	405	13.2787
T08-012	2016-07-20	2018-01-15	Death	545	17.8689	1	Death	545	17.8689	1	2016-07-20	545	17.8689	545	17.8689
T08-013	2016-07-22	2016-10-10	Death	81	2.65574	1	Death	81	2.65574	1	2016-07-22	81	2.65574	81	2.65574
T08-014	2016-09-03	2018-06-27	Censor	549	18	0	Death	663	21.7377	1	2016-09-03	549	18	663	21.7377
T08-015	2016-09-01	2017-02-04	Death	157	5.14754	1	Death	157	5.14754	1	2016-09-01	157	5.14754	157	5.14754
T08-016	2016-09-01	2017-08-29	Death	363	11.9016	1	Death	363	11.9016	1	2016-09-01	363	11.9016	363	11.9016
T08-017	2016-07-11	2016-10-08	Death	90	2.95082	1	Death	90	2.95082	1	2016-07-11	90	2.95082	90	2.95082
T08-018	2016-09-07	2018-09-20	Censor	549	18	0	Censor	732	24	0	2016-09-07	549	18	732	24
T08-019	2016-08-08	2017-12-26	Death	506	16.5902	1	Death	506	16.5902	1	2016-08-08	506	16.5902	506	16.5902
T08-020	2016-09-03	2017-03-11	Death	190	6.22951	1	Death	190	6.22951	1	2016-09-03	190	6.22951	190	6.22951
T08-021	2016-09-14	2017-04-08	Death	207	6.78689	1	Death	207	6.78689	1	2016-09-14	207	6.78689	207	6.78689
T08-022	2016-09-21	2017-10-12	Death	387	12.6885	1	Death	387	12.6885	1	2016-09-21	387	12.6885	387	12.6885
T08-023	2016-09-06	2017-12-13	Death	464	15.2131	1	Death	464	15.2131	1	2016-09-06	464	15.2131	464	15.2131
T08-024	2016-10-19	2017-07-29	Death	284	9.31148	1	Death	284	9.31148	1	2016-10-19	284	9.31148	284	9.31148
T09-001	2016-10-07	2018-06-22	Censor	549	18	0	Death	624	20.459	1	2016-10-07	549	18	624	20.459
T09-002	2016-05-31	2018-02-10	Censor	549	18	0	Death	621	20.3607	1	2016-05-31	549	18	621	20.3607
T09-003	2016-07-27	2018-10-28	Censor	549	18	0	Censor	732	24	0	2016-07-27	549	18	732	24
T09-004	2016-10-17	2018-01-07	Death	448	14.6885	1	Death	448	14.6885	1	2016-10-17	448	14.6885	448	14.6885
T09-005	2016-10-24	2019-03-24	Censor	549	18	0	Censor	732	24	0	2016-10-24	549	18	732	24
T09-006	2017-03-13	2019-10-30	Censor	549	18	0	Censor	732	24	0	2017-03-13	549	18	732	24
T09-007	2017-05-18	2019-10-30	Censor	549	18	0	Censor	732	24	0	2017-05-18	549	18	732	24
T09-008	2017-04-10	2018-04-07	Death	363	11.9016	1	Death	363	11.9016	1	2017-04-10	363	11.9016	363	11.9016
T09-009	2016-07-07	2018-04-12	Censor	549	18	0	Death	645	21.1475	1	2016-07-07	549	18	645	21.1475
T09-010	2016-06-01	2017-05-07	Death	341	11.1803	1	Death	341	11.1803	1	2016-06-01	341	11.1803	341	11.1803
T09-011	2016-11-03	2017-12-28	Death	421	13.8033	1	Death	421	13.8033	1	2016-11-03	421	13.8033	421	13.8033
T09-012	2016-11-14	2019-11-04	Censor	549	18	0	Censor	732	24	0	2016-11-14	549	18	732	24
T09-013	2016-06-01	2019-03-29	Censor	549	18	0	Censor	732	24	0	2016-06-01	549	18	732	24
T09-014	2016-10-19	2017-01-21	Death	95	3.11475	1	Death	95	3.11475	1	2016-10-19	95	3.11475	95	3.11475
T09-015	2016-10-24	2016-11-16	Censor	24	0.786885	0	Censor	24	0.786885	0	2016-10-24	24	0.786885	24	0.786885
T09-016	2016-12-08	2017-07-25	Censor	230	7.54098	0	Censor	230	7.54098	0	2016-12-08	230	7.54098	230	7.54098
T09-017	2016-11-24	2019-11-06	Censor	549	18	0	Censor	732	24	0	2016-11-24	549	18	732	24
T09-018	2016-09-30	2018-07-23	Censor	549	18	0	Death	662	21.7049	1	2016-09-30	549	18	662	21.7049
T09-019	2016-11-23	2017-12-15	Death	388	12.7213	1	Death	388	12.7213	1	2016-11-23	388	12.7213	388	12.7213
T09-020	2016-11-30	2018-03-18	Death	474	15.541	1	Death	474	15.541	1	2016-11-30	474	15.541	474	15.541
T09-021	2016-10-24	2019-11-11	Censor	549	18	0	Censor	732	24	0	2016-10-24	549	18	732	24
T09-022	2016-06-03	2019-11-11	Censor	549	18	0	Censor	732	24	0	2016-06-03	549	18	732	24
T09-023	2017-02-08	2019-04-29	Censor	549	18	0	Censor	732	24	0	2017-02-08	549	18	732	24
T09-024	2016-12-01	2017-12-29	Death	394	12.918	1	Death	394	12.918	1	2016-12-01	394	12.918	394	12.918
T09-025	2016-02-25	2017-12-16	Censor	549	18	0	Death	661	21.6721	1	2016-02-25	549	18	661	21.6721
T09-026	2017-05-01	2019-11-13	Censor	549	18	0	Censor	732	24	0	2017-05-01	549	18	732	24
T09-027	2016-06-01	2016-11-12	Death	165	5.40984	1	Death	165	5.40984	1	2016-06-01	165	5.40984	165	5.40984
T09-028	2016-06-08	2017-02-22	Death	260	8.52459	1	Death	260	8.52459	1	2016-06-08	260	8.52459	260	8.52459
T09-029	2016-12-09	2019-11-14	Censor	549	18	0	Censor	732	24	0	2016-12-09	549	18	732	24
T09-030	2016-06-30	2018-09-24	Censor	549	18	0	Censor	732	24	0	2016-06-30	549	18	732	24
T09-031	2016-10-04	2017-07-21	Death	291	9.54098	1	Death	291	9.54098	1	2016-10-04	291	9.54098	291	9.54098
T09-032	2016-03-31	2017-10-31	Censor	549	18	0	Death	580	19.0164	1	2016-03-31	549	18	580	19.0164
T09-033	2016-07-14	2016-09-28	Death	77	2.52459	1	Death	77	2.52459	1	2016-07-14	77	2.52459	77	2.52459
T09-034	2016-08-23	2016-12-21	Death	121	3.96721	1	Death	121	3.96721	1	2016-08-23	121	3.96721	121	3.96721
T09-035	2016-11-09	2018-09-28	Censor	549	18	0	Death	689	22.5902	1	2016-11-09	549	18	689	22.5902
T09-036	2016-06-15	2019-04-30	Censor	549	18	0	Censor	732	24	0	2016-06-15	549	18	732	24
T09-037	2016-09-19	2019-02-08	Censor	549	18	0	Censor	732	24	0	2016-09-19	549	18	732	24
T09-038	2016-07-06	2018-05-13	Censor	549	18	0	Death	677	22.1967	1	2016-07-06	549	18	677	22.1967
T09-039	2016-10-24	2018-01-18	Death	452	14.8197	1	Death	452	14.8197	1	2016-10-24	452	14.8197	452	14.8197
T09-040	2016-10-18	2016-11-15	Death	29	0.95082	1	Death	29	0.95082	1	2016-10-18	29	0.95082	29	0.95082
T09-041	2016-08-15	2017-12-11	Death	484	15.8689	1	Death	484	15.8689	1	2016-08-15	484	15.8689	484	15.8689
T09-042	2016-10-26	2017-08-20	Death	299	9.80328	1	Death	299	9.80328	1	2016-10-26	299	9.80328	299	9.80328
T09-043	2016-08-02	2017-10-28	Censor	453	14.8525	0	Censor	453	14.8525	0	2016-08-02	453	14.8525	453	14.8525
T09-044	2016-03-08	2017-09-08	Censor	549	18	0	Death	550	18.0328	1	2016-03-08	549	18	550	18.0328
T09-045	2018-08-13	2019-11-21	Censor	466	15.2787	0	Censor	466	15.2787	0	2018-08-13	466	15.2787	466	15.2787
T09-046	2016-09-12	2019-11-25	Censor	549	18	0	Censor	732	24	0	2016-09-12	549	18	732	24
T09-047	2016-04-12	2018-04-20	Censor	549	18	0	Censor	732	24	0	2016-04-12	549	18	732	24
T09-048	2016-01-04	2018-04-26	Censor	549	18	0	Censor	732	24	0	2016-01-04	549	18	732	24
T09-049	2016-03-22	2018-08-25	Censor	549	18	0	Censor	732	24	0	2016-03-22	549	18	732	24
T09-050	2016-03-17	2018-11-14	Censor	549	18	0	Censor	732	24	0	2016-03-17	549	18	732	24
T09-051	2016-04-21	2019-06-19	Censor	549	18	0	Censor	732	24	0	2016-04-21	549	18	732	24
T09-052	2016-10-27	2017-10-21	Death	360	11.8033	1	Death	360	11.8033	1	2016-10-27	360	11.8033	360	11.8033
T09-053	2016-02-16	2017-03-23	Death	402	13.1803	1	Death	402	13.1803	1	2016-02-16	402	13.1803	402	13.1803
T09-054	2016-08-16	2017-03-08	Death	205	6.72131	1	Death	205	6.72131	1	2016-08-16	205	6.72131	205	6.72131
T10-001	2016-08-11	2017-01-03	Death	146	4.78689	1	Death	146	4.78689	1	2016-08-11	146	4.78689	146	4.78689
T10-002	2016-09-02	2017-07-22	Death	324	10.623	1	Death	324	10.623	1	2016-09-02	324	10.623	324	10.623
T10-003	2016-09-05	2017-03-12	Death	189	6.19672	1	Death	189	6.19672	1	2016-09-05	189	6.19672	189	6.19672
T10-004	2016-06-24	2017-02-24	Death	246	8.06557	1	Death	246	8.06557	1	2016-06-24	246	8.06557	246	8.06557
T10-005	2016-10-17	2017-06-16	Death	243	7.96721	1	Death	243	7.96721	1	2016-10-17	243	7.96721	243	7.96721
T10-006	2016-06-24	2017-03-08	Death	258	8.45902	1	Death	258	8.45902	1	2016-06-24	258	8.45902	258	8.45902
T10-007	2016-12-09	2018-04-19	Death	497	16.2951	1	Death	497	16.2951	1	2016-12-09	497	16.2951	497	16.2951
T10-008	2016-10-05	2017-11-26	Death	418	13.7049	1	Death	418	13.7049	1	2016-10-05	418	13.7049	418	13.7049
T10-009	2016-10-18	2017-04-17	Death	182	5.96721	1	Death	182	5.96721	1	2016-10-18	182	5.96721	182	5.96721
T10-010	2016-06-21	2018-05-24	Censor	549	18	0	Death	703	23.0492	1	2016-06-21	549	18	703	23.0492
T10-011	2016-09-07	2017-02-24	Death	171	5.60656	1	Death	171	5.60656	1	2016-09-07	171	5.60656	171	5.60656
T10-012	2016-08-12	2017-02-05	Death	178	5.83607	1	Death	178	5.83607	1	2016-08-12	178	5.83607	178	5.83607
T10-013	2016-10-24	2017-06-18	Death	238	7.80328	1	Death	238	7.80328	1	2016-10-24	238	7.80328	238	7.80328
T10-014	2016-06-24	2016-09-25	Death	94	3.08197	1	Death	94	3.08197	1	2016-06-24	94	3.08197	94	3.08197
T10-015	2016-10-06	2016-11-18	Death	44	1.44262	1	Death	44	1.44262	1	2016-10-06	44	1.44262	44	1.44262
T10-016	2016-04-15	2016-12-02	Death	232	7.60656	1	Death	232	7.60656	1	2016-04-15	232	7.60656	232	7.60656
T10-017	2016-08-16	2017-12-06	Death	478	15.6721	1	Death	478	15.6721	1	2016-08-16	478	15.6721	478	15.6721
T10-018	2016-03-14	2017-02-26	Death	350	11.4754	1	Death	350	11.4754	1	2016-03-14	350	11.4754	350	11.4754
T10-019	2016-10-05	2016-11-05	Death	32	1.04918	1	Death	32	1.04918	1	2016-10-05	32	1.04918	32	1.04918
T10-020	2016-11-02	2018-06-19	Censor	549	18	0	Death	595	19.5082	1	2016-11-02	549	18	595	19.5082
T10-021	2016-11-17	2018-07-21	Censor	549	18	0	Death	612	20.0656	1	2016-11-17	549	18	612	20.0656
T10-022	2016-10-14	2018-07-14	Censor	549	18	0	Death	639	20.9508	1	2016-10-14	549	18	639	20.9508
T10-023	2016-09-29	2018-02-28	Death	518	16.9836	1	Death	518	16.9836	1	2016-09-29	518	16.9836	518	16.9836
T10-024	2016-08-30	2016-10-08	Death	40	1.31148	1	Death	40	1.31148	1	2016-08-30	40	1.31148	40	1.31148
T10-025	2016-11-30	2016-12-20	Death	21	0.688525	1	Death	21	0.688525	1	2016-11-30	21	0.688525	21	0.688525
T10-026	2016-12-21	2018-01-16	Death	392	12.8525	1	Death	392	12.8525	1	2016-12-21	392	12.8525	392	12.8525
T10-027	2016-06-01	2016-06-22	Death	22	0.721311	1	Death	22	0.721311	1	2016-06-01	22	0.721311	22	0.721311
T10-028	2016-08-12	2019-10-22	Censor	549	18	0	Censor	732	24	0	2016-08-12	549	18	732	24
T10-029	2016-09-05	2019-10-30	Censor	549	18	0	Censor	732	24	0	2016-09-05	549	18	732	24
T10-030	2016-09-09	2019-11-08	Censor	549	18	0	Censor	732	24	0	2016-09-09	549	18	732	24
T10-031	2016-09-30	2019-05-29	Censor	549	18	0	Censor	732	24	0	2016-09-30	549	18	732	24
T10-032	2016-09-30	2019-10-28	Censor	549	18	0	Censor	732	24	0	2016-09-30	549	18	732	24
T10-033	2016-11-11	2019-11-12	Censor	549	18	0	Censor	732	24	0	2016-11-11	549	18	732	24
T10-034	2016-09-05	2019-11-04	Censor	549	18	0	Censor	732	24	0	2016-09-05	549	18	732	24

[truncated: 6 more sheets: T14_2_5, T14_2_6, T14_2_7, T14_2_8, T14_2_9, T14_2_10]
